# Supplementary material for: PD-1 receptor deficiency enhances CD30+ Treg cell function in melanoma
Source: Nat Immunol. 2025 Jun 2;26(7):1074–86. doi: 10.1038/s41590-025-02172-0 (PMC12208868; doi:10.1038/s41590-025-02172-0)
Supplement: Supplementary file 3 — This file contains multiple tabs of supplementary tables, each clearly labeled in the spreadsheet. [file 41590_2025_2172_MOESM3_ESM.xlsx]

## Sheet: Supplementary Tables List
Supplementary Table 1. Detailed information on co-receptor combinations within boolean analysis in WT and Pd1-/- mice.
Supplementary Table 2. Detailed information on co-receptor combinations within boolean analysis in Pd1fl/flFoxp3ERT2Cre mice.
Supplementary Table 3. Detailed information of murine scRNA-seq analysis, Related to Figures 2, 3 and S3.
a, Cell-type-specific gene sets for assignment of cluster identities.
b, Marker gene details for the Pd1-/- Treg including adjusted p-value and log2-fold change compared to WT Treg.
c, Marker gene details for the Pd1-/- effector CD4+ T cell including adjusted p-value and log2-fold change compared to effector CD4+ T cell.
d, Marker gene details for the Pd1-/- effector CD8+ T cell including adjusted p-value and log2-fold change compared to effector CD8+ T cell.
e, GO pathway analysis of genes enriched in Pd1-/- Tregs.
f, GSEA analysis of genes enriched in Pd1-/- Tregs.
g, Details of every single WT Tregs involved in pseudotime trajectory analysis using Monocle.
h, Details of every single Pd1-/- Tregs involved in pseudotime trajectory analysis using Monocle.
Supplementary Table 4. Detailed information of murine CosMx spatial transcriptomic analysis, Related to Figures 5 and S5.
a, Cell-type-specific gene sets for assignment of cluster identities.
b, Treg Cell ID and cell coordinates.
c, Grouping of Treg subsets by using specific Cell ID based on physical cell-cell interaction on FOVs.
d, Enriched genes in WT Treg subsets.
e, Enriched genes in Pd1-/- Treg subsets.
f, Stastical analysis of Tnfsf8 expression between each cell cluster.
Supplementary Table 5. Clinical characteristics of the patients and samples in the scRNA-seq cohort. Related to Figure 6, S8 and S9.
Supplementary Table 6. Detailed information of human scRNA-seq analysis. Related to Figures 6,S8 and S9.
a, Cell-type-specific gene sets for assignment of cluster identities.
b, Differential Gene Expression between each cluster as visualized in UMAP in Fig. 6a.
c, Differential Gene Expression between each cluster as visualized in UMAP in Fig. 6d.
d, Differential Gene Expression between each cluster as visualized in UMAP in Fig. S9b.

## Sheet: Supplementary Table 1
Supplementary Table 1. Detailed information on co-receptor combinations within boolean analysis in WT and Pd1-/- mice.
	WT			Pd1-/-
	Mean	SD	SEM	Mean	SD	SEM	p value	Sample Number	Statistical Analysis
All 5 co-inhibitory receptor positive subset
CD30+CTLA4+GARP+GITR+TIGIT+	1529	2546	962.2	3280	1831	692.1	0.069	7	Unpaired Student's t test
4 co-inhibitory receptor positive subset
CD30+CTLA4+GARP+GITR+TIGIT-	1745	2363	893.2	2080	1988	751.3	0.7191	7	Unpaired Student's t test
CD30+CTLA4+GARP+GITR-TIGIT+	507.9	1330	502.9	893.4	1614	610.1	0.677	7	Unpaired Student's t test
CD30+CTLA4+GARP-GITR+TIGIT+	6027	4245	1604	19752	8351	3156	0.0107	7	Unpaired Student's t test
CD30+CTLA4-GARP+GITR+TIGIT+	66	75.78	28.64	271.1	311.1	117.6	0.0877	7	Unpaired Student's t test
CD30-CTLA4+GARP+GITR+TIGIT+	13358	16940	6403	91000	121779	46028	0.1375	7	Unpaired Student's t test
3 co-inhibitory receptor positive subset
CD30+CTLA4+GARP+GITR-TIGIT-	4.286	11.34	4.286	56.29	107.7	40.69	0.2608	7	Unpaired Student's t test
CD30+CTLA4+GARP-GITR+TIGIT-	7348	9493	3588	10307	9730	3678	0.3729	7	Unpaired Student's t test
CD30+CTLA4+GARP-GITR-TIGIT+	3463	5100	1927	4869	6771	2559	0.4122	7	Unpaired Student's t test
CD30+CTLA4-GARP+GITR+TIGIT-	277.9	397.8	150.3	304.7	512.2	193.6	0.9119	7	Unpaired Student's t test
CD30+CTLA4-GARP+GITR-TIGIT+	274.9	658.5	248.9	7	18.52	7	0.3257	7	Unpaired Student's t test
CD30+CTLA4-GARP-GITR+TIGIT+	210.7	314.1	118.7	612	650.2	245.7	0.0728	7	Unpaired Student's t test
CD30-CTLA4+GARP+GITR+TIGIT-	25064	16390	6195	40189	24209	9150	0.1386	7	Unpaired Student's t test
CD30-CTLA4+GARP+GITR-TIGIT+	8131	13531	5114	27533	42766	16164	0.2515	7	Unpaired Student's t test
CD30-CTLA4-GARP+GITR+TIGIT+	1145	905.2	342.1	4380	2485	939.1	0.0208	7	Unpaired Student's t test
2 co-inhibitory receptor positive subset
CD30+CTLA4+GARP-GITR-TIGIT-	1890	4156	1571	1991	3124	1181	0.947	7	Unpaired Student's t test
CD30+CTLA4-GARP+GITR-TIGIT-	16	31.18	11.78	32	54.65	20.66	0.3933	7	Unpaired Student's t test
CD30-CTLA4+GARP+GITR-TIGIT-	7774	12789	4834	9614	14208	5370	0.5879	7	Unpaired Student's t test
CD30-CTLA4+GARP-GITR+TIGIT-	165056	115755	43751	269820	116352	43977	0.0436	7	Unpaired Student's t test
CD30+CTLA4-GARP-GITR+TIGIT-	1773	2157	815.4	2566	2595	980.7	0.4266	7	Unpaired Student's t test
CD30+CTLA4-GARP-GITR-TIGIT+	531	1322	499.5	305.1	807.3	305.1	0.2911	7	Unpaired Student's t test
CD30-CTLA4+GARP-GITR-TIGIT+	60215	76357	28860	273813	436815	165101	0.1988	7	Unpaired Student's t test
CD30-CTLA4-GARP+GITR+TIGIT-	6033	2379	899.1	6257	3422	1293	0.8833	7	Unpaired Student's t test
CD30-CTLA4-GARP+GITR-TIGIT+	1220	1551	586.1	1166	3084	1166	0.9609	7	Unpaired Student's t test
CD30-CTLA4-GARP-GITR+TIGIT+	6722	3275	1238	40069	21975	8306	0.0075	7	Unpaired Student's t test

## Sheet: Supplementary Table 2
Supplementary Table 2. Detailed information on co-receptor combinations within boolean analysis in Pd1fl/flFoxp3ERT2Cre mice.
	PD1fl/flFoxP3ERT2CRE with PBS			PD1fl/flFoxP3ERT2CRE with Tamoxifen
	Mean	SD	SEM	Mean	SD	SEM	P value	Sample Number	Statistical Analysis
All 5 co-inhibitory receptor positive subset
CD30+CTLA4+GARP+GITR+TIGIT+	1141	1434	542.1	4006	3181	1202	0.0506	7	Unpaired Student's t test
4 co-inhibitory receptor positive subset
CD30+CTLA4+GARP+GITR+TIGIT-	279.6	357.2	135	1788	1708	645.5	0.0412	7	Unpaired Student's t test
CD30+CTLA4+GARP+GITR-TIGIT+	892.7	1301	491.7	1579	1957	739.8	0.4546	7	Unpaired Student's t test
CD30+CTLA4+GARP-GITR+TIGIT+	2902	4123	1558	9701	5544	2096	0.0231	7	Unpaired Student's t test
CD30+CTLA4-GARP+GITR+TIGIT+	790.1	1495	565.1	3157	3294	1245	0.109	7	Unpaired Student's t test
CD30-CTLA4+GARP+GITR+TIGIT+	25922	13931	5265	22617	21645	8181	0.74	7	Unpaired Student's t test
3 co-inhibitory receptor positive subset
CD30+CTLA4+GARP+GITR-TIGIT-	1181	1481	559.6	2465	3173	1199	0.351	7	Unpaired Student's t test
CD30+CTLA4+GARP-GITR+TIGIT-	2184	2375	897.6	5146	5433	2053	0.2109	7	Unpaired Student's t test
CD30+CTLA4+GARP-GITR-TIGIT+	864	740.6	279.9	3833	4349	1644	0.1003	7	Unpaired Student's t test
CD30+CTLA4-GARP+GITR+TIGIT-	306.3	724.4	273.8	1470	2008	758.9	0.1748	7	Unpaired Student's t test
CD30+CTLA4-GARP+GITR-TIGIT+	337.1	892	337.1	550	744.3	281.3	0.6366	7	Unpaired Student's t test
CD30+CTLA4-GARP-GITR+TIGIT+	1313	1719	649.8	8375	8650	3269	0.0556	7	Unpaired Student's t test
CD30-CTLA4+GARP+GITR+TIGIT-	42994	35149	13285	29322	16778	6342	0.3713	7	Unpaired Student's t test
CD30-CTLA4+GARP+GITR-TIGIT+	11271	9975	3770	9039	14268	5393	0.7403	7	Unpaired Student's t test
CD30-CTLA4-GARP+GITR+TIGIT+	11212	11919	4505	14191	8535	3226	0.6006	7	Unpaired Student's t test
CD30-CTLA4+GARP-GITR+TIGIT+	94794	83912	31716	126877	115268	43567	0.5627	7	Unpaired Student's t test
2 co-inhibitory receptor positive subset
CD30+CTLA4+GARP-GITR-TIGIT-	1968	1785	674.7	6200	8193	3097	0.2066	7	Unpaired Student's t test
CD30+CTLA4-GARP+GITR-TIGIT-	807.4	1257	475.2	4810	8947	3381	0.2639	7	Unpaired Student's t test
CD30-CTLA4+GARP+GITR-TIGIT-	26096	14197	5366	17371	10224	3864	0.2116	7	Unpaired Student's t test
CD30-CTLA4+GARP-GITR+TIGIT-	103187	57524	21742	96889	62443	23601	0.8477	7	Unpaired Student's t test
CD30+CTLA4-GARP-GITR+TIGIT-	1136	1302	492.1	6194	11700	4422	0.2779	7	Unpaired Student's t test
CD30+CTLA4-GARP-GITR-TIGIT+	617.6	931.2	351.9	2065	1333	504	0.0364	7	Unpaired Student's t test
CD30-CTLA4+GARP-GITR-TIGIT+	55665	55017	20794	90940	109495	41385	0.461	7	Unpaired Student's t test
CD30-CTLA4-GARP+GITR+TIGIT-	23418	24624	9307	27789	22743	8596	0.7361	7	Unpaired Student's t test
CD30-CTLA4-GARP+GITR-TIGIT+	2994	3123	1180	3348	3564	1347	0.8468	7	Unpaired Student's t test
CD30-CTLA4-GARP-GITR+TIGIT+	45168	30092	11374	63917	22980	8685	0.2147	7	Unpaired Student's t test

## Sheet: Supplementary Table 3a
Supplementary Table 3a. Cell-type-specific gene sets for assignment of cluster identities in murine scRNA-seq analysis.
Cell type	Gene
Pro-B cells	CD27,IgD,CD24,PTPRC,PAX5,CD24,CD38,CD79A,DNTT,C10orf10,VPREB1,ARPP21,CD99,IGLL1,CD9,CD79B,TCL1A,IGLL5,HLA-DQA1,HLA-DQB1,VPREB3,IGLL5
Pre-B cells	CD19,CD27,IgD,CD24,PTPRC,PAX5,CD24,CD38,CD79A,NSMCE1,PCDH9,ACSM3,CCDC191,TCL1A,CD79B,TCL1A,IGLL5,HLA-DQA1,HLA-DQB1,VPREB3,IGLL5
Immature B cells	CD19,CD27,IgD,CD24,CD20,MS4A1,PTPRC,PAX5,CD24,CD38,CD79A,CXCL8,S100A12,LYZ,CD79B,TCL1A,IGLL5,HLA-DQA1,HLA-DQB1,VPREB3,IGLL5
Naive B cells	CD19,IgD,CD38,CD24,CD20,MS4A1,PTPRC,PAX5,CD24,CD38,CD79A,JCHAIN,SSR4,FKBP11,SEC11C,DERL3,PRDX4,IGLL5,CD79B,TCL1A,IGLL5,HLA-DQA1,HLA-DQB1,CD138,CD38,VPREB3,IGLL5
Memory B cells	CD19,CD27,IgD,CD38,CD24,CD20,MS4A1,PTPRC,PAX5,CD24,CD38,CD79A,JCHAIN,SSR4,FKBP11,SEC11C,DERL3,PRDX4,IGLL5,CD79B,TCL1A,IGLL5,HLA-DQA1,HLA-DQB1,CD138,CD38,CD27,VPREB3,IGLL5
Plasma B cells	CD19,CD27,IgD,CD38,CD24,CD20,MS4A1,PTPRC,PAX5,CD24,CD38,CD79A,JCHAIN,SSR4,FKBP11,SEC11C,DERL3,PRDX4,IGLL5,CD79B,TCL1A,IGLL5,HLA-DQA1,HLA-DQB1,CD138,CD38,VPREB3,IGLL5
Naive CD8+ T cells	CD8,CD2,CD3D,CD3E,CD3G,CD3Z,CD62L,CD27,CD127,CCR7,CD45,CD8A,CD8B,CCR6,CD6,CTLA4,IL2RA,GZMB,PTPRC,SELL,CCR7,GNLY
Naive CD4+ T cells	CD4,CD2,CD3D,CD3E,CD3G,CD3Z,CD62L,CD27,CD127,CCR7,CD45,CCR6,IL2RA,GZMB,PTPRC,SELL,CCR7
Memory CD8+ T cells	CD8,CD2,CD3D,CD3E,CD3G,CD3Z,CD25,CD62L,CD27,CD127,CCR7,CD45,CD8A,CD8B,CCR6,CD44,CD6,GZMB,SELL,CCR7,GNLY,S100A4
Memory CD4+ T cells	CD4,CD2,CD3D,CD3E,CD3G,CD3Z,CD25,CD62L,CD27,CD127,CCR7,CD45,CCR6,CD44,CTLA4,IL2RA,SELL,CCR7
Effector CD8+ T cells	CD8,CD2,CD3D,CD3E,CD3G,CD3Z,CD25,CD62L,CD27,CD127,CCR7,CD45,CD8A,CD8B,CCR6,CD6,GZMB,PTPRC,GNLY
Effector CD4+ T cells	CD4,CD2,CD3D,CD3E,CD3G,CD3Z,CD25,CD27,CCR7,CD45,CCR6,CTLA4,IL2RA,PTPRC
Tregs	FOXP3,CD4,CD2,CD3D,CD3E,CD3G,CD3Z,CD25,CD62L,CTLA4,IL2RA,CCR7
γδ-T cells	CD2,CD3D,CD3E,CD3G,CD3Z,CD25,CD45RA,CD62L,CD27,CD127,CCR7,CD45,CCR6,CD6,GZMB,PTPRC,TRDV2,TRGV9,TRGC1
Platelets	CD41,CD42b,CD61,CD31,PPBP,PF4,GNG11,SDPR,CLU,CD41,CD110
CD8+ NKT-like cells	CD8,CD8A,CD8B,KLRB1,CD2,CD16,CD94,CD3D,CD3E,CD3G,CD3Z,IL7R,CD314,CD69,NKG7,CD122,NKG2D,GZMB,GZMA,GZMM,GNLY,COX6A2,ZMAT4,KIR2DL4
CD4+ NKT-like cells	CD4,KLRB1C,CD2,CD16,CD94,CD3D,CD3E,CD3G,CD3Z,IL7R,CD314,CD69,NKG7,CD122,NKG2D,GZMB,GZMA,GZMM,COX6A2,ZMAT4,KIR2DL4
Natural killer cells	KLRB1C,IL7R, EOMES,CD314,CD69,NKG7,CD122,NKG2D,GZMB,GZMA,GZMM,FCGR3A,GNLY,COX6A2,ZMAT4,KIR2DL4,NKG7
Eosinophils	CD125,CD15,CLC,GATA1,CEBPE,SEMG1,ALOX15,CCL23,PRSS41,PRSS33,THBS4,FOXI1,SIGLEC8
Neutrophils	CD66b,CD15,CD16,CXCL8,FCGR3B,MNDA,CXCR2,MPO,ELANE,PRTN3,MPO,AZU1,LYZ,S100A8,S100A9,PI3,CHI3L1,ANXA3,CXCL1,TGM3,BTNL3,C4BPA,MMP9,CD24,BPI,LTF,GCA
Basophils	CD63,CD203C,CD123,CLC,MS4A3,TCN1,CPA3,HDC,GATA2,MS4A2,IL4,GCSAML,GATA2,TPSAB1
Mast cells	CD117,CD203C,CD25,KIT,SLC18A2,CD33,CD32,FCER1A,TPSD1,HPGDS
Classical Monocytes	CD14,CD11B,CD68,HLA-DR,CD33,CD11C,CD123,CD15,CD66b,VCAN,S100A12,CXCL8,S100A8,S100A9,LYZ,CST3
Non-classical monocytes	CD14,CD16,CD11B,CD68,HLA-DR,CD33,CD11C,CD123,CD15,CD66b,FCGR3A,CDKN1C,LST1,FCER1G,MS4A7,RHOC,S100A8,S100A9,CST3,C1QC
Intermediate monocytes	CD14,CD16,CD11B,CD68,HLA-DR,CD33,CD11C,CD123,CD15,CD3D,CD3E,CD3G,CD3Z,CD66b,IL1B,S100A8,S100A9,CST3,C1QC
Macrophages	CD163,CD14,CD11B,CD206,CD80,CD86,CD16,CD64,CCL18,CD115,CD11C,CD32,HLA-DR,MRC1,MSR1,GCA
Megakaryocyte	CD61,CD41,CD42B,CD41A,CD42A,CXCR4,CD110
Endothelial	PECAM1,CD34,KDR,CDH5,PROM1,PDPN,TEK,FLT1,VCAM1,PTPRC,VWF,ENG,MCAM,ICAM1,FLT4,SELE
Erythroid-like and erythroid precursor cells	PTPRC,GYPA,RUVBL1,TFRC,FOLR1,CD36,ITGA4,HBB,CD235a,HBD,CA1
HSC/MPP cells	CD105,CD34,CD44,CD73,CD45,CD29,STRO-1,NANOG,SOX2,CD133,CD166,CD146,CD31,NES,OCT4,CD117,KDR,CXCL8,AVP,CRHBP,ALDH1A1,CD49,CD90,CD69,CD24,CD38,CD45RA,KRT19,ASPM,CD10,CD123,ABCG2,CD135,CD49F,EPCAM,KRT7,SCA1,CD14,CD150,CD271,HLA-DR
Progenitor cells	CD105,CD34,CD44,CD73,CD45,CD29,STRO-1,NANOG,SOX2,CD133,CD166,CD146,CD31,NES,OCT4,CD117,KDR,AVP,CRHBP,ALDH1A1,STMN1,CD38,PTPRC,CD135
Myeloid Dendritic cells	ITGAX,CD83,CLEC4C,CD86,IL3RA,CD80,ITGAX,CD40,HLA-DQA1,CD11C,CLEC10A,CST3,GPR31,ODF3L1,PRB2,CD207,ARSE,CLEC141,MRC,EBLN1,CRIP3
Plasmacytoid Dendritic cells	ITGAX,CD83,CLEC4C,CD86,IL3RA,CD80,ITGAX,CD40,CD11C,CLEC10A,CST3,TPM2,LRRC26,ASIP,GPM6B,KRT5,NTM,SCT,SHD,KCNA5,SCARA5,EPHA2,MYMX
Granulocytes	CD203C,CD15,CD11B,CD63,CD66b,CD123,CD16,CD33,CD117,CD45,FCER1,CD125,CD13,CD14,CD25,CD44,CD69,CD9,HLA-DR,CCR3,CD116,CD11C,CD193,CD24,CD32,CD43,CXCL8,FCGR3B,MNDA,SIGLEC8,AZU1,MPO,CTSG,LYZ
ISG expressing immune cells	IFIT1,IFIT2,IFIT3,IFIT5,ISG15,CCL3,CCL4,CCL3L3,RSAD2,OASL,CXCL10,IFI15,ISG20

## Sheet: Supplementary Table 3b
Supplementary Table 3b. Marker gene details for the Pd1-/- Treg including adjusted p-value and log2-fold change compared to WT Treg.
Differential gene expression was performed using the FindMarkers function from Seurat package, using the Wilcoxon rank-sum test with Bonferroni correction.
gene	p_val	log2FC	pct.1	pct.2	p_val_adj
Trdc	1.05098e-12	3.68725	0.031	0.595	4.05678e-10
Xcl1	1.13377e-17	3.39466	0.021	0.676	4.37634e-15
Cxcl2	1.19435e-15	2.76761	0.115	1	4.61018e-13
Fam65b	1.14399e-18	2.47695	0.083	0.541	4.41579e-16
Gzmk	2.50094e-12	2.43184	0.021	0.324	9.65364e-10
Traf6	9.75065e-19	2.13596	0.083	0.919	3.76375e-16
Itga4	0.00283804	2.04694	0.375	0.703	1
Cxcl10	7.54574e-17	1.95985	0.104	1	2.91265e-14
Cd36	1.7525e-18	1.93536	0.021	0.676	6.76466e-16
Lyz2	2.99227e-19	1.89644	0.083	1	1.15502e-16
Lmna	4.05824e-09	1.89418	0.208	0.946	1.56648e-06
Tcf7	6.5577e-20	1.8636	0.073	0.595	2.53127e-17
Lta	1.57254e-23	1.71421	0.042	0.649	6.07002e-21
Nfkb2	1.96122e-10	1.70062	0.188	0.838	7.5703e-08
Il18rap	0.000277316	1.68457	0.323	1	0.107044
Foxo1	3.14512e-18	1.67143	0.073	0.486	1.21402e-15
Tgfb1	2.97604e-06	1.66643	0.021	0.297	0.00114875
Nrp1	6.5507e-05	1.63711	0.302	0.973	0.0252857
Bcl6	6.88406e-25	1.62281	0.031	0.622	2.65725e-22
Cd1d2	0.545817	1.57233	0.01	0	1
Trib2	2.28975e-13	1.56688	0.146	0.405	8.83844e-11
Mcm2	3.09761e-09	1.44025	0.208	0.703	1.19568e-06
Ifng	1.02838e-17	1.30489	0.094	1	3.96953e-15
Tnfrsf8	4.91154e-09	1.30267	0.198	0.973	1.89585e-06
Gzmb	0.0202992	1.28748	0.49	0.541	1
Il23r	1.42173e-10	1.27905	0.01	0.432	5.48787e-08
Cd5	0.191705	1.26922	0.781	0.919	1
Il6	1.42173e-10	1.25727	0.01	0.432	5.48787e-08
Il1r2	4.36693e-06	1.25283	0.281	1	0.00168563
Klra1	3.55151e-24	1.23097	0.01	0.838	1.37088e-21
Fn1	2.36496e-26	1.21255	0.021	1	9.12876e-24
Maf	1.6434e-24	1.20555	0.021	0.135	6.34354e-22
Il13	2.14746e-22	1.09989	0.01	0.838	8.28919e-20
Tlr2	2.36496e-26	1.09809	0.021	0.946	9.12876e-24
Cd8b1	9.20278e-17	1.08731	0.104	0.703	3.55227e-14
Igkc	1.69536e-13	1.07428	0.146	0.892	6.54411e-11
Ikbkb	0.0466389	1.06156	0.448	0.649	1
Btla	1.02844e-18	1.02778	0.083	0.514	3.96977e-16
Lat	0.102991	1.01428	0.844	0.973	1
Ighm	0.182627	1.00034	0.51	0.946	1
Tmem97	2.1832e-12	0.99561	0.156	1	8.42717e-10
Cd3e	0.344725	0.959466	0.531	0.595	1
Ccl2	1.57254e-23	0.942013	0.042	1	6.07002e-21
Ccr1	9.8215e-12	0.926775	0.167	1	3.7911e-09
Cxcr3	0.0296334	0.918641	0.479	0.703	1
Ddx58	2.18304e-07	0.918522	0.26	0.838	8.42652e-05
Trbc2	0.335027	0.893436	0.76	0.811	1
Slc25a37	6.12496e-16	0.893259	0.115	0.27	2.36423e-13
Tfrc	3.26983e-06	0.888785	0.271	1	0.00126216
Klrg1	0.0930514	0.882464	0.521	0.973	1
Ube2c	6.81783e-15	0.88153	0.125	0.919	2.63168e-12
Ctsw	2.59337e-09	0.869129	0.219	0.486	1.00104e-06
Pask	6.65672e-11	0.866201	0.021	0.486	2.5695e-08
Gimap5	2.45058e-06	0.858815	0.281	0.568	0.000945925
Il10	9.50027e-10	0.853488	0.229	1	3.66711e-07
Txk	1.38913e-23	0.853192	0.042	0.162	5.36205e-21
Thy1	0.854162	0.839113	0.75	0.838	1
Ifngr1	0.250173	0.835045	0.771	0.784	1
Itgae	1.17658e-06	0.833594	0.271	0.892	0.00045416
Cd274	1.55456e-09	0.83002	0.219	0.946	6.00062e-07
Tnfsf10	7.93009e-17	0.82728	0.104	0.919	3.06102e-14
Casp1	0.000604713	0.811347	0.354	1	0.233419
Stat6	8.84023e-07	0.808832	0.26	0.973	0.000341233
Ikzf2	1.08747e-10	0.800439	0.188	0.622	4.19762e-08
Mgst1	6.69232e-28	0.796922	0.01	1	2.58324e-25
Nt5e	1.63806e-05	0.788651	0.302	0.378	0.00632292
Lgals9	0.0956079	0.788551	0.51	1	1
Anxa5	0.000621477	0.777278	0.375	0.919	0.23989
Ier3	4.25918e-12	0.745846	0.167	1	1.64404e-09
Cd200	1.67305e-23	0.731471	0.042	0.459	6.45796e-21
Cd7	5.672e-15	0.730872	0.125	1	2.18939e-12
Trbc1	0.000556405	0.728905	0.365	0.649	0.214772
Mcm4	4.42538e-07	0.700473	0.271	0.595	0.00017082
Irf3	1.57254e-23	0.696598	0.042	0.432	6.07002e-21
Junb	0.516716	0.694234	0.594	1	1
Cd48	0.269809	0.692368	0.812	0.919	1
Ctla4	0.394591	0.690395	0.885	0.919	1
Nod1	6.69232e-28	0.684855	0.01	0.973	2.58324e-25
Ccr6	9.14028e-20	0.678074	0.073	1	3.52815e-17
Prf1	4.66676e-13	0.67718	0.021	0.514	1.80137e-10
Lgals3	0.0101564	0.670127	0.427	1	1
Il5	2.14746e-22	0.668998	0.01	0.73	8.28919e-20
Igbp1	0.000144389	0.646478	0.333	0.676	0.0557342
Sell	0.000119127	0.644513	0.354	0.459	0.0459829
Il2rb	0.714416	0.634377	0.698	0.838	1
Ccr2	0.0351839	0.632712	0.5	0.757	1
Nkg7	2.33264e-05	0.631244	0.344	0.568	0.00900399
Bin2	0.0252944	0.630143	0.479	0.784	1
Arl4c	2.45061e-08	0.626769	0.229	0.973	9.45934e-06
Myc	3.25554e-15	0.625262	0.125	0.73	1.25664e-12
Ccl9	3.23759e-22	0.624983	0.052	1	1.24971e-19
Ccr7	9.14028e-20	0.624078	0.073	0.865	3.52815e-17
Gimap7	0.557324	0.614182	0.604	1	1
Dock8	1.11394e-07	0.609391	0.25	0.973	4.29979e-05
Cd247	0.264759	0.60128	0.604	0.865	1
Tnfrsf4	0.874291	0.598209	0.885	1	1
Ltb	0.000301153	0.593254	0.344	0.459	0.116245
Btg1	0.909998	0.592632	0.854	0.919	1
Fut4	0.00917507	0.58794	0.01	0.108	1
Il6ra	3.93054e-12	0.584993	0.167	0.892	1.51719e-09
Lef1	2.23814e-11	0.581924	0.177	0.784	8.63922e-09
Tlr7	2.36496e-26	0.579888	0.021	0.973	9.12876e-24
Tnfrsf1b	0.633381	0.579633	0.698	1	1
Tmem173	0.87717	0.57956	0.635	0.973	1
Cd3d	0.139031	0.577535	0.865	1	1
Cd3g	0.512183	0.57625	0.885	0.973	1
Tnfrsf25	9.27874e-18	0.575558	0.094	0.919	3.58159e-15
Trac	0.281048	0.574473	0.833	0.919	1
Stat5a	2.10168e-13	0.572995	0.146	0.757	8.11247e-11
Trem2	1.76896e-13	0.56284	0.01	0.514	6.82817e-11
Trat1	2.47648e-10	0.56074	0.198	0.784	9.55923e-08
Cnot2	8.0737e-11	0.551856	0.188	0.486	3.11645e-08
Zap70	0.0219404	0.551775	0.5	0.676	1
Fyb	6.93147e-20	0.549182	0.073	0.838	2.67555e-17
Dusp2	0.0100009	0.522153	0.448	0.703	1
Lck	0.734162	0.507154	0.781	1	1
Lap3	1.44863e-12	0.504324	0.156	0.973	5.59172e-10
Cxcr6	4.71034e-13	0.502961	0.156	0.865	1.81819e-10
Adgre1	2.36496e-26	0.49891	0.021	1	9.12876e-24
Mapk1	0.00217924	0.497957	0.396	0.838	0.841186
Gata3	6.21899e-15	0.491787	0.125	1	2.40053e-12
Birc3	0.0121293	0.491175	0.448	1	1
Pcna	3.73209e-06	0.486496	0.292	0.946	0.00144059
Tnfrsf9	0.524095	0.482125	0.75	1	1
Ada	9.24429e-19	0.476634	0.083	1	3.5683e-16
Cd6	0.0626473	0.475381	0.51	0.838	1
Ccr8	1.61864e-08	0.474225	0.229	0.865	6.24794e-06
Bcl2a1a	0.104455	0.473566	0.688	0.919	1
H2-DMa	2.69483e-08	0.467476	0.229	1	1.0402e-05
Nfkb1	0.00274574	0.467368	0.406	0.595	1
Cd44	2.26217e-05	0.443361	0.333	0.568	0.00873197
Cd69	0.260965	0.44294	0.531	1	1
Ifnar1	1.88535e-07	0.433065	0.26	0.486	7.27746e-05
Psen1	6.14101e-07	0.426046	0.26	1	0.000237043
H2-K1	0.253326	0.425957	0.99	1	1
Rora	3.93757e-14	0.425309	0.135	1	1.5199e-11
Icos	0.977918	0.423254	0.771	0.946	1
Atf6b	8.37078e-18	0.406651	0.094	0.676	3.23112e-15
Bax	0.000791421	0.39807	0.385	0.757	0.305489
Mmp9	2.4016e-22	0.395713	0.052	0.73	9.27016e-20
Mapk8	1.9288e-13	0.394365	0.146	0.946	7.44516e-11
Foxp3	0.771763	0.391616	0.708	0.892	1
Casp8	0.356452	0.384093	0.604	0.784	1
Ccr5	1.07429e-08	0.382857	0.24	0.703	4.14674e-06
Cd4	0.162275	0.37485	0.521	0.649	1
Glg1	6.12496e-16	0.366363	0.115	0.865	2.36423e-13
Ifitm2	1.4866e-10	0.360024	0.198	1	5.73829e-08
Lgals1	0.620893	0.352605	0.969	1	1
Fyn	0.0132407	0.34527	0.448	1	1
Irf7	4.92725e-10	0.342888	0.208	0.865	1.90192e-07
Selplg	0.6102	0.34003	0.885	1	1
Entpd1	9.2348e-08	0.3343	0.26	0.432	3.56463e-05
Lilrb4a	1.03128e-09	0.332983	0.208	1	3.98075e-07
S100a10	0.914031	0.332067	0.958	1	1
Lrrc32	5.72205e-08	0.32634	0.25	0.541	2.20871e-05
Slamf1	4.50324e-15	0.322932	0.125	0.459	1.73825e-12
Tgfb3	4.84647e-24	0.320148	0.031	0.622	1.87074e-21
Vps28	0.36073	0.319478	0.646	0.865	1
Ticam1	5.86893e-20	0.311903	0.073	0.946	2.26541e-17
Cd74	8.75299e-08	0.293536	0.25	1	3.37866e-05
Tspan32	0.0403979	0.293063	0.5	0.649	1
Tnfrsf18	0.700848	0.291494	0.906	1	1
Tyms	2.22106e-10	0.288464	0.198	0.946	8.57329e-08
Cd28	0.000242839	0.277244	0.375	0.676	0.0937359
Zbtb16	1.68288e-08	0.273839	0.01	0.351	6.49592e-06
Tyk2	4.904e-08	0.269449	0.24	0.946	1.89295e-05
Tbx21	3.12041e-16	0.259056	0.115	0.324	1.20448e-13
Lat2	9.98731e-13	0.242606	0.156	0.973	3.8551e-10
Fosb	0.0605043	0.227296	0.458	1	1
Ifitm3	5.32416e-17	0.22702	0.104	1	2.05513e-14
Cd27	0.00291338	0.226805	0.427	0.892	1
Cd2	0.7998	0.211177	0.906	1	1
Cst7	0.001075	0.207532	0.417	0.649	0.41495
Ptprc	0.446829	0.205598	0.958	1	1
Lyn	1.25016e-11	0.203839	0.177	0.405	4.82563e-09
Itgb2	0.310671	0.203242	0.667	0.919	1
Stat1	0.0112333	0.198331	0.469	1	1
Jun	2.41172e-14	0.182666	0.135	0.649	9.30923e-12
Fth1	0.874326	0.180278	0.99	1	1
Kit	1.47802e-23	0.178508	0.042	0.73	5.70517e-21
C3	2.36496e-26	0.165147	0.021	1	9.12876e-24
Il7r	0.00511598	0.156004	0.427	0.676	1
Xbp1	3.70013e-05	0.154803	0.333	0.838	0.0142825
Aqp9	7.24915e-06	0.151865	0.01	0.243	0.00279817
Lamp1	2.4915e-07	0.14701	0.271	0.919	9.61719e-05
Prdm1	6.31209e-10	0.142692	0.208	0.568	2.43647e-07
Cd72	3.37636e-08	0.137764	0.24	0.946	1.30328e-05
Il2ra	0.117431	0.137257	0.552	1	1
Cd52	0.894138	0.120535	0.927	1	1
Havcr2	1.99319e-11	0.113795	0.177	0.486	7.6937e-09
Pdia4	3.17142e-08	0.11302	0.24	1	1.22417e-05
Mmp12	9.3766e-15	0.111404	0	0.054	3.61937e-12
Il18r1	1.30676e-23	0.105306	0.021	0.892	5.04411e-21
Ccl6	6.88406e-25	-0.104634	0.031	1	2.65725e-22
Rpn2	0.00443522	-0.106776	0.458	0.973	1
Ctsd	0.00157069	-0.123795	0.458	0.946	0.606286
Stat3	0.0240762	-0.143031	0.531	1	1
Oas2	2.36496e-26	-0.146923	0.021	0.973	9.12876e-24
H2-Ab1	7.7806e-16	-0.158132	0.115	1	3.00331e-13
2810417H13Rik	4.61471e-12	-0.181256	0.167	0.973	1.78128e-09
Cd1d1	3.12041e-16	-0.192369	0.115	0.243	1.20448e-13
Tnfsf14	1.68288e-08	-0.223106	0.01	0.27	6.49592e-06
Il1rl1	0.000198105	-0.236264	0.365	1	0.0764685
Egr1	5.41301e-19	-0.246573	0.083	0.568	2.08942e-16
Irf8	7.27219e-09	-0.25618	0.24	0.757	2.80706e-06
Tlr1	1.47512e-06	-0.259796	0.292	1	0.000569396
Il12rb1	1.65924e-10	-0.280916	0.198	0.973	6.40466e-08
Il18	2.36496e-26	-0.285775	0.021	1	9.12876e-24
Rgs1	0.0877051	-0.30155	0.708	0.865	1
Gapdh	0.417382	-0.311086	0.927	1	1
Cd244	1.42173e-10	-0.33269	0.01	0.378	5.48787e-08
Tnfrsf13b	8.0205e-09	-0.332779	0.24	0.405	3.09591e-06
Lag3	7.7631e-09	-0.349775	0.24	0.486	2.99656e-06
Adgrg3	6.71499e-17	-0.368172	0.021	0.108	2.59199e-14
Il1b	6.69232e-28	-0.423602	0.01	1	2.58324e-25
C1qb	2.0687e-26	-0.441508	0.021	1	7.98518e-24
H2-Eb1	4.13666e-19	-0.444048	0.083	0.838	1.59675e-16
Irf4	2.50094e-12	-0.467194	0.021	0.297	9.65364e-10
Itgam	2.36496e-26	-0.468097	0.021	1	9.12876e-24
Slc11a1	3.39233e-21	-0.488017	0.062	1	1.30944e-18
Hmox1	4.20348e-20	-0.510094	0.073	0.514	1.62254e-17
Top2a	8.69939e-11	-0.56489	0.188	0.595	3.35797e-08
Fcgr3	5.67445e-25	-0.572223	0.031	0.919	2.19034e-22
Apoe	2.21192e-26	-0.603289	0.021	1	8.53801e-24
Kdelr1	3.1585e-19	-0.614293	0.083	0.243	1.21918e-16
Cblb	6.16675e-12	-0.627737	0.188	0.324	2.38037e-09
Fas	5.72105e-14	-0.745084	0.146	0.973	2.20832e-11
Thbs1	6.69232e-28	-0.748149	0.01	0.973	2.58324e-25
Cd79b	2.26208e-22	-0.766108	0.052	0.946	8.73163e-20
Ccl5	1.22329e-06	-0.768274	0.344	0.486	0.000472188
Klrk1	6.69232e-28	-0.768674	0.01	0.973	2.58324e-25
Ccr3	1.22693e-23	-0.768711	0.042	0.189	4.73594e-21
Cd38	3.41032e-15	-0.786373	0.125	0.946	1.31638e-12
Ybx3	1.40301e-15	-0.794978	0.125	0.973	5.41561e-13
Tnfsf13	6.69232e-28	-0.80276	0.01	1	2.58324e-25
Fam129c	6.69232e-28	-0.822549	0.01	1	2.58324e-25
Cd37	2.13059e-22	-0.826423	0.052	0.811	8.22407e-20
H2-Ob	1.07536e-23	-0.84139	0.021	0.595	4.15088e-21
Aurkb	2.41827e-20	-0.850132	0.062	0.973	9.33454e-18
Fasl	1.30554e-23	-0.865862	0.042	1	5.03938e-21
Cd8a	6.49194e-07	-0.881117	0	0.135	0.000250589
Rorc	2.80375e-23	-0.882744	0.01	0.865	1.08225e-20
Gzma	9.3766e-15	-0.896023	0	0.459	3.61937e-12
Vegfa	5.67445e-25	-0.905328	0.031	0.811	2.19034e-22
Pik3ip1	6.69232e-28	-0.958447	0.01	0.892	2.58324e-25
Klrc1	2.0687e-26	-0.982578	0.021	0.324	7.98518e-24
Cd22	0.00115472	-1.00148	0	0.027	0.445724
Tnf	4.69881e-20	-1.03164	0.073	0.919	1.81374e-17
Il12rb2	2.21192e-26	-1.04202	0.021	0.973	8.53801e-24
Ccl3	4.67579e-25	-1.10752	0.031	0.73	1.80486e-22
Socs1	9.87103e-23	-1.10767	0.042	0.703	3.81022e-20
Cd86	6.69232e-28	-1.16787	0.01	0.676	2.58324e-25
H2-Aa	1.82841e-16	-1.18174	0.115	1	7.05767e-14
Dpp4	2.21192e-26	-1.21796	0.021	0.676	8.53801e-24
Blk	0.00026309	-1.25156	0	0.108	0.101553
Cmklr1	2.36496e-26	-1.28155	0.021	1	9.12876e-24
Ly96	2.84314e-20	-1.31177	0.073	0.892	1.09745e-17
Klra21	0.022925	-1.32317	0	0.027	1
Tnfrsf13c	4.36256e-25	-1.3273	0.01	0.919	1.68395e-22
Klra7	3.05853e-13	-1.34071	0	0.405	1.18059e-10
Pdcd1	1.18718e-19	-1.34943	0.083	0.378	4.58251e-17
Fcrla	1.58181e-15	-1.37764	0	0.541	6.10578e-13
Cxcl1	0.110937	-1.38287	0	0.027	1
Bcl11a	0.110937	-1.38461	0	0.027	1
Arg2	0.00026309	-1.38915	0	0.135	0.101553
Fcer1a	0.110937	-1.39079	0	0.027	1
F5	0.022925	-1.39127	0	0.054	1
Il1a	2.86031e-17	-1.39154	0	0.027	1.10408e-14
Csf2	8.85928e-23	-1.39311	0.021	0.703	3.41968e-20
Tlr8	0.00508901	-1.39516	0	0.081	1
Fads1	0.110937	-1.40247	0	0.027	1
Ighg2c	0.110937	-1.4035	0	0.027	1
Ccl19	0.110937	-1.40997	0	0.027	1
Klra17	0.110937	-1.41762	0	0.027	1
Cx3cr1	0.110937	-1.42523	0	0.027	1
Cd33	0.022925	-1.42765	0	0.054	1
Klra3	0.110937	-1.43904	0	0.027	1
Klra6	0.00508901	-1.44422	0	0.054	1
Cd163	0.00026309	-1.44546	0	0.135	0.101553
Ccl17	1.39446e-07	-1.46364	0	0.27	5.38261e-05
Kcne3	2.97206e-06	-1.4681	0	0.216	0.00114722
Trem1	2.97206e-06	-1.48581	0	0.216	0.00114722
Gzmm	2.94158e-08	-1.51419	0	0.297	1.13545e-05
Irak1	6.49194e-07	-1.51775	0	0.243	0.000250589
Tnfsf8	6.08743e-09	-1.58361	0	0.243	2.34975e-06
F13a1	1.34024e-05	-1.59648	0	0.189	0.00517334
Pax5	0.110937	-1.62795	0	0.027	1
Cd34	1.34024e-05	-1.64591	0	0.189	0.00517334
Cd160	0.00115472	-1.67475	0	0.108	0.445724
Il17a	0.00115472	-1.67976	0	0.108	0.445724
Thbd	9.3766e-15	-1.68279	0	0.541	3.61937e-12
Ighd	1.75442e-25	-1.69513	0.021	0.946	6.77204e-23
Clec10a	6.69232e-28	-1.70728	0.01	1	2.58324e-25
Il21	0.022925	-1.71852	0	0.054	1
Clec4d	9.87378e-19	-1.73975	0	0.595	3.81128e-16
Cd9	2.21192e-26	-1.7529	0.021	0.216	8.53801e-24
Il33	1.00441e-25	-1.79832	0	0.892	3.87703e-23
Tlr4	1.32505e-27	-1.7995	0	0.919	5.1147e-25
Mzb1	0.022925	-1.80411	0	0.054	1
Tlr9	8.34259e-25	-1.81276	0	0.865	3.22024e-22
Il1rn	2.0687e-26	-1.85784	0.021	0.541	7.98518e-24
Itgax	1.58181e-15	-1.91139	0	0.486	6.10578e-13
Eomes	6.49194e-07	-1.94659	0	0.243	0.000250589
Slc7a7	6.24271e-28	-1.97888	0.01	0.568	2.40969e-25
Blnk	0.110937	-2.01861	0	0.027	1
Il15ra	1.48633e-22	-2.02448	0.052	0.73	5.73724e-20
Flt3	2.09967e-20	-2.06876	0	0.73	8.10473e-18
C5ar1	1.45049e-28	-2.07065	0	0.973	5.59889e-26
Cd19	0.110937	-2.1621	0	0.027	1
Nlrp3	1.45049e-28	-2.23216	0	0.973	5.59889e-26
Il15	1.45049e-28	-2.37231	0	0.946	5.59889e-26
Tlr3	1.32505e-27	-2.38083	0	0.946	5.1147e-25
Pou2af1	0.022925	-2.40796	0	0.054	1
Clec4e	1.45049e-28	-2.48631	0	0.973	5.59889e-26
Tnfsf13b	3.98286e-22	-2.51014	0	0.027	1.53738e-19
Cd40	1.5367e-29	-2.57906	0	1	5.93167e-27
Fcer2a	1.34024e-05	-2.61467	0	0.189	0.00517334
Vpreb3	0.110937	-2.80596	0	0.027	1
Cd300a	1.5367e-29	-2.82097	0	1	5.93167e-27
Ebf1	0.00026309	-2.83708	0	0.135	0.101553
Bach2	9.88235e-19	-2.96923	0	0.27	3.81459e-16
Ly86	1.80927e-26	-2.97784	0.021	0.649	6.98377e-24
Cd63	6.50524e-18	-2.98443	0	0.649	2.51102e-15
Qpct	1.5367e-29	-3.08646	0	1	5.93167e-27
H2-DMb2	2.93381e-21	-3.22045	0	0.757	1.13245e-18
Cd79a	0.110937	-3.25108	0	0.027	1
Arg1	1.5367e-29	-3.31667	0	0.378	5.93167e-27
Cr2	0.110937	-3.49275	0	0.027	1
Cxcl16	1.00441e-25	-3.52697	0	0.892	3.87703e-23
Cxcr5	2.94158e-08	-3.53574	0	0.297	1.13545e-05
Iglc3	0.110937	-3.5494	0	0.027	1
Csf1	1.5367e-29	-4.14799	0	0.108	5.93167e-27
C1qa	1.5367e-29	-4.67159	0	0.973	5.93167e-27
Cxcl9	9.06566e-12	-5.38638	0	0.108	3.49934e-09

## Sheet: Supplementary Table 3c
Supplementary Table 3c. Marker gene details for the Pd1-/- effector CD4+ T cell including adjusted p-value and log2-fold change compared to effector CD4+ T cell.
Differential gene expression was performed using the FindMarkers function from Seurat package, using the Wilcoxon rank-sum test with Bonferroni correction.
gene	p_val	log2FC	pct.1	pct.2	p_val_adj
Thbd	8.06869e-22	-2.31103	0	1	3.11451e-19
Cd244	8.06869e-22	-2.36358	0	0.955	3.11451e-19
Trem1	8.06869e-22	-2.5775	0	1	3.11451e-19
Vegfa	8.06869e-22	-2.89422	0	0.977	3.11451e-19
H2-DMb2	8.06869e-22	-2.97169	0	1	3.11451e-19
Il18	8.06869e-22	-2.99066	0	1	3.11451e-19
Clec4d	8.06869e-22	-3.06835	0	1	3.11451e-19
Il1r2	8.06869e-22	-3.11757	0	0.977	3.11451e-19
Cd34	8.06869e-22	-3.39273	0	1	3.11451e-19
Tlr7	8.06869e-22	-3.54616	0	0.977	3.11451e-19
Cxcl2	8.06869e-22	-3.74796	0	1	3.11451e-19
Tlr4	8.06869e-22	-3.90106	0	0.864	3.11451e-19
Cmklr1	8.06869e-22	-3.9776	0	1	3.11451e-19
Clec10a	8.06869e-22	-4.18611	0	1	3.11451e-19
Il15	8.06869e-22	-4.33506	0	0.955	3.11451e-19
Tnfsf13	8.06869e-22	-4.34723	0	1	3.11451e-19
Slc7a7	8.06869e-22	-4.49092	0	0.795	3.11451e-19
Mgst1	8.06869e-22	-4.64158	0	1	3.11451e-19
Cd300a	8.06869e-22	-4.75957	0	1	3.11451e-19
Tnfsf14	8.06869e-22	-4.78555	0	0.886	3.11451e-19
C3	8.06869e-22	-4.87601	0	1	3.11451e-19
Tnfrsf9	8.06869e-22	-5.41512	0	0.955	3.11451e-19
Itgam	8.06869e-22	-5.42799	0	1	3.11451e-19
Tlr2	8.06869e-22	-5.77591	0	0.977	3.11451e-19
Oas2	8.06869e-22	-5.92296	0	1	3.11451e-19
Nlrp3	3.81959e-21	-3.02684	0	0.977	1.47436e-18
Cd40	3.81959e-21	-3.188	0	0.955	1.47436e-18
H2-Ob	3.81959e-21	-6.23089	0	0.477	1.47436e-18
Foxp3	1.75695e-20	-4.57298	0	0.795	6.78183e-18
Fcgr3	2.58151e-20	-2.98323	0.017	1	9.96463e-18
Hmox1	2.76505e-20	-1.66889	0.017	1	1.06731e-17
Apoe	2.76505e-20	-1.95775	0.017	1	1.06731e-17
Slc11a1	2.76505e-20	-2.11933	0.017	1	1.06731e-17
Thbs1	2.76505e-20	-2.48006	0.017	0.977	1.06731e-17
Cd14	2.76505e-20	-3.43339	0.017	1	1.06731e-17
Xcl1	2.96147e-20	1.86916	0.017	0.977	1.14313e-17
Nod2	2.96147e-20	1.09472	0.017	1	1.14313e-17
Cd86	2.96147e-20	0.136154	0.017	0.977	1.14313e-17
Bcl6	2.96147e-20	-0.147633	0.017	0.841	1.14313e-17
Il1rn	2.96147e-20	-0.305407	0.017	1	1.14313e-17
Cd63	2.96147e-20	-0.306767	0.017	1	1.14313e-17
Clec4e	2.96147e-20	-0.796093	0.017	1	1.14313e-17
Adgre1	2.96147e-20	-1.17648	0.017	1	1.14313e-17
Fn1	2.96147e-20	-2.39506	0.017	1	1.14313e-17
Tnfsf13b	7.85691e-20	-0.679317	0	0.682	3.03277e-17
Aqp9	7.85691e-20	-3.13103	0	0.909	3.03277e-17
Cxcr5	7.85691e-20	-4.8095	0	0.568	3.03277e-17
2810417H13Rik	1.3167e-19	1.5702	0.017	0.955	5.08246e-17
Trem2	1.3167e-19	0.49395	0.017	0.977	5.08246e-17
Spp1	1.3167e-19	-0.212445	0.017	0.568	5.08246e-17
Cd200	3.41754e-19	-1.07509	0	0.682	1.31917e-16
Irf3	4.61686e-19	-2.68513	0.034	0.318	1.78211e-16
Mapk8	5.26843e-19	-2.20268	0.034	0.682	2.03361e-16
Flt3	5.69396e-19	-0.145988	0.017	0.955	2.19787e-16
Cxcl10	6.41964e-19	-2.37069	0.034	0.977	2.47798e-16
Traf6	6.85606e-19	-1.55505	0.034	0.864	2.64644e-16
Ly86	6.85606e-19	-3.07548	0.034	1	2.64644e-16
Tnfrsf13b	7.32176e-19	-1.40103	0.034	0.568	2.8262e-16
Ada	7.81868e-19	-0.493108	0.034	0.75	3.01801e-16
C1qb	7.81868e-19	-0.693504	0.034	1	3.01801e-16
H2-Ab1	7.81868e-19	-0.763367	0.034	1	3.01801e-16
Cd72	7.81868e-19	-1.45886	0.034	0.341	3.01801e-16
Lat2	7.81868e-19	-1.78682	0.034	1	3.01801e-16
Gzma	8.91457e-19	3.7467	0.034	0.727	3.44102e-16
Lag3	8.91457e-19	2.50091	0.034	0.909	3.44102e-16
C1qa	8.91457e-19	1.84327	0.034	0.977	3.44102e-16
C5ar1	8.91457e-19	0.89211	0.034	1	3.44102e-16
Havcr2	8.91457e-19	0.576095	0.034	0.932	3.44102e-16
Bach2	8.91457e-19	-0.135453	0.034	0.318	3.44102e-16
Ccr1	8.91457e-19	-1.18837	0.034	1	3.44102e-16
Cd163	2.3961e-18	0.92783	0.017	0.909	9.24893e-16
Klra7	3.71947e-18	2.21209	0.034	0.909	1.43572e-15
Ccnd2	3.71947e-18	1.08616	0.034	0.909	1.43572e-15
Chil3	3.71947e-18	-1.03649	0.034	0.977	1.43572e-15
Tlr3	9.81678e-18	0.702573	0.017	0.886	3.78928e-15
Pik3ip1	9.81964e-18	-2.20007	0.051	0.409	3.79038e-15
Cd37	1.26405e-17	-1.26687	0.051	0.455	4.87924e-15
Top2a	1.34625e-17	-0.60613	0.051	0.386	5.19652e-15
Lamp3	1.43372e-17	-0.969072	0.051	0.5	5.53415e-15
Zbtb16	1.51075e-17	2.16331	0.034	0.932	5.83151e-15
Cd36	1.51075e-17	0.966769	0.034	0.955	5.83151e-15
H2-Eb1	1.52679e-17	-1.10543	0.051	1	5.8934e-15
Lap3	1.52679e-17	-1.1278	0.051	0.977	5.8934e-15
Ccl9	1.52679e-17	-1.60702	0.051	1	5.8934e-15
Igkc	1.73117e-17	1.10247	0.051	0.841	6.68233e-15
Irf8	1.73117e-17	0.475915	0.051	0.977	6.68233e-15
Fyb	1.73117e-17	-1.00663	0.051	0.636	6.68233e-15
Lyn	1.84327e-17	-1.03831	0.051	1	7.11501e-15
Ccl6	1.84327e-17	-1.71544	0.051	1	7.11501e-15
Tmem97	1.96251e-17	0.491549	0.051	0.841	7.5753e-15
Ccl2	1.96251e-17	-0.457589	0.051	1	7.5753e-15
Lmna	2.08936e-17	0.746906	0.051	0.955	8.06494e-15
Atf6b	2.08936e-17	-0.346209	0.051	0.659	8.06494e-15
Tnfsf10	2.2243e-17	3.31059	0.051	0.727	8.58579e-15
Tyms	2.2243e-17	2.25811	0.051	0.932	8.58579e-15
Itgax	2.2243e-17	1.97317	0.051	0.977	8.58579e-15
Kdelr1	2.2243e-17	0.978404	0.051	0.727	8.58579e-15
Il1b	2.2243e-17	-0.252731	0.051	1	8.58579e-15
Fscn1	2.39123e-17	-1.12816	0	0.773	9.23016e-15
Cxcl16	2.39383e-17	-3.09929	0	0.818	9.24018e-15
Klra1	3.91759e-17	1.03434	0.017	0.818	1.51219e-14
Cd79b	6.7975e-17	-0.41199	0.051	0.386	2.62383e-14
Tfrc	8.05569e-17	-2.11345	0.068	0.568	3.1095e-14
F5	9.31733e-17	-1.32334	0	0.705	3.59649e-14
Tlr8	9.36693e-17	-1.34531	0	0.818	3.61564e-14
Cd33	9.36693e-17	-2.18933	0	0.818	3.61564e-14
Sell	1.09304e-16	-2.35596	0.068	0.591	4.21915e-14
Kit	1.52357e-16	-0.124035	0.017	0.841	5.88097e-14
Myc	2.1293e-16	-1.31224	0.068	0.705	8.2191e-14
Ier3	2.40215e-16	-1.75437	0.068	1	9.27229e-14
Tnfsf8	2.70939e-16	0.257798	0.068	0.318	1.04583e-13
Cd1d1	2.70939e-16	-0.285947	0.068	0.182	1.04583e-13
Glg1	2.70939e-16	-0.712978	0.068	0.909	1.04583e-13
Itgae	2.87723e-16	-0.71754	0.068	0.659	1.11061e-13
Socs1	3.44467e-16	0.478636	0.068	0.773	1.32964e-13
F13a1	3.57391e-16	-1.2768	0	0.773	1.37953e-13
Kcne3	3.57391e-16	-1.53648	0	0.795	1.37953e-13
Il33	3.57391e-16	-2.30088	0	0.795	1.37953e-13
Qpct	3.6573e-16	-0.420279	0.068	0.977	1.41172e-13
Ticam1	4.37587e-16	2.02866	0.068	0.727	1.68909e-13
Mki67	4.37587e-16	1.89401	0.068	0.682	1.68909e-13
Tnfrsf25	4.37587e-16	0.227745	0.068	0.659	1.68909e-13
Ccr7	4.37587e-16	0.139886	0.068	0.568	1.68909e-13
Runx3	4.64502e-16	1.30179	0.068	0.773	1.79298e-13
Cd160	5.77703e-16	-0.682751	0.017	0.705	2.22994e-13
Foxo1	8.13962e-16	0.218223	0.034	0.591	3.14189e-13
Fut4	1.32351e-15	-1.56651	0	0.659	5.10875e-13
Blnk	1.33027e-15	-3.97225	0	0.75	5.13483e-13
Il2ra	1.51544e-15	1.5424	0.068	0.977	5.84961e-13
Ube2c	2.13674e-15	2.81232	0.017	0.795	8.24783e-13
Ifitm3	2.75544e-15	-1.43542	0.085	1	1.0636e-12
Cd8a	4.12511e-15	-0.360173	0.085	0.568	1.59229e-12
Il18r1	4.47067e-15	3.46165	0.051	0.909	1.72568e-12
Gzmm	4.47067e-15	3.31303	0.051	0.841	1.72568e-12
Ikzf2	4.83271e-15	-1.57322	0	0.682	1.86543e-12
Bcl2	5.81806e-15	0.756123	0.085	0.364	2.24577e-12
Il15ra	5.81806e-15	0.732454	0.085	0.955	2.24577e-12
Il3ra	6.16015e-15	-0.130648	0.085	1	2.37782e-12
Btla	6.16015e-15	-0.274022	0.085	0.591	2.37782e-12
Csf2	1.58066e-14	2.13907	0.051	0.886	6.10135e-12
Cxcl1	1.71269e-14	-1.26893	0	0.659	6.61099e-12
Csf1	1.71437e-14	-0.925596	0	0.705	6.61745e-12
Slamf1	2.52048e-14	1.92994	0.085	0.886	9.72907e-12
H2-DMa	3.49421e-14	-0.830156	0.102	0.977	1.34876e-11
Txk	3.90229e-14	-0.209438	0.102	0.25	1.50628e-11
Il10	3.96018e-14	3.98305	0.034	0.818	1.52863e-11
Cd27	4.12356e-14	-0.378114	0.102	0.409	1.59169e-11
Trib2	4.35715e-14	-0.188492	0.102	0.318	1.68186e-11
Fas	4.60374e-14	-0.726972	0.102	0.932	1.77704e-11
Nfkb2	4.60374e-14	-1.17805	0.102	0.932	1.77704e-11
Ccr6	5.14859e-14	1.67498	0.051	0.477	1.98735e-11
Fcer1g	5.73489e-14	-1.0128	0.102	1	2.21367e-11
Fam65b	6.05792e-14	0.737361	0.102	0.341	2.33836e-11
Ighd	7.80359e-14	-3.77487	0.017	0.227	3.01218e-11
Ybx3	8.87763e-14	0.941415	0.102	1	3.42677e-11
Tgfb3	9.35706e-14	3.80206	0.017	0.75	3.61183e-11
Tgfb1	9.35706e-14	3.15008	0.017	0.432	3.61183e-11
Klrk1	1.1032e-13	0.53049	0.102	0.932	4.25837e-11
Trdc	1.22943e-13	4.89621	0.102	0.955	4.74559e-11
Rora	1.22943e-13	3.84633	0.102	0.932	4.74559e-11
Klrg1	1.22943e-13	3.43711	0.102	0.955	4.74559e-11
Entpd1	1.22943e-13	2.91563	0.102	0.614	4.74559e-11
Cd38	1.22943e-13	2.31806	0.102	0.955	4.74559e-11
Arg1	2.00773e-13	-0.935502	0	0.386	7.74983e-11
Ccl19	2.01244e-13	-1.22252	0	0.682	7.76801e-11
Tlr1	2.81949e-13	-0.549869	0.119	0.682	1.08832e-10
Cd9	3.13509e-13	-0.592673	0.119	0.636	1.21014e-10
Ccr8	4.49652e-13	3.15659	0.034	0.727	1.73566e-10
Dpp4	4.78296e-13	-0.143886	0.119	0.477	1.84622e-10
Slc25a37	4.78296e-13	-0.688566	0.119	0.909	1.84622e-10
H2-Aa	6.21789e-13	0.478036	0.119	1	2.4001e-10
Cd8b1	6.9035e-13	-0.383119	0.119	0.614	2.66475e-10
Lta	7.41711e-13	2.09938	0.068	0.455	2.863e-10
Tspan32	7.66316e-13	0.122528	0.119	0.386	2.95798e-10
Il12rb1	9.43681e-13	0.693195	0.119	0.886	3.64261e-10
Pou2af1	1.03534e-12	1.60721	0.017	0.068	3.99642e-10
Klrc1	1.28765e-12	1.35504	0.119	0.977	4.97033e-10
Gzmb	1.42763e-12	3.5366	0.119	0.886	5.51064e-10
Il12rb2	1.5825e-12	3.15157	0.119	1	6.10846e-10
Maf	3.3308e-12	0.755829	0.017	0.682	1.28569e-09
Gata3	4.66012e-12	3.30112	0.034	0.659	1.7988e-09
Rorc	4.66012e-12	2.75116	0.034	0.727	1.7988e-09
Il23r	6.11516e-12	3.40336	0.051	0.773	2.36045e-09
Cblb	7.99882e-12	0.390293	0.136	0.523	3.08755e-09
Gimap5	8.40568e-12	0.535305	0.136	0.591	3.24459e-09
Nod1	9.75179e-12	0.995162	0.136	0.432	3.76419e-09
Adgrg3	1.04857e-11	3.3364	0.017	0.614	4.04746e-09
Cxcl9	1.04857e-11	2.04918	0.017	0.659	4.04746e-09
Tigit	1.13084e-11	0.942442	0.136	0.955	4.36505e-09
Icam1	1.29695e-11	-0.885521	0.153	1	5.00622e-09
Prdm1	1.42111e-11	4.27198	0.119	0.932	5.48547e-09
Il1rl1	1.44599e-11	2.14089	0.136	0.977	5.58154e-09
Ccl4	1.75869e-11	3.34809	0.136	1	6.78856e-09
Il4ra	2.11094e-11	-0.48547	0.153	0.636	8.14825e-09
Irak1	2.12676e-11	-1.16418	0	0.591	8.20929e-09
Cd22	3.23159e-11	5.08206	0.017	0.409	1.24739e-08
Ddx58	4.89689e-11	-0.990666	0.169	0.568	1.8902e-08
Ifnar1	5.77813e-11	0.153356	0.153	0.523	2.23036e-08
Klra5	6.46931e-11	-1.65275	0	0.568	2.49715e-08
Jak2	6.50305e-11	-1.07523	0.169	0.773	2.51018e-08
Il17a	6.931e-11	6.09894	0.068	0.773	2.67537e-08
Myd88	1.8444e-10	-1.94178	0.203	1	7.11938e-08
Il6ra	2.20342e-10	-1.18381	0.186	0.795	8.50522e-08
Klra6	2.88491e-10	0.315207	0.017	0.568	1.11358e-07
Ltb	5.4417e-10	-0.800403	0.186	0.386	2.10049e-07
Trat1	6.75333e-10	1.60608	0.169	0.25	2.60679e-07
Ighm	7.11029e-10	-0.445961	0.186	0.523	2.74457e-07
Dock8	7.38339e-10	0.675353	0.169	0.795	2.84999e-07
Tyk2	9.63744e-10	1.44094	0.169	0.795	3.72005e-07
Ccl3	1.10035e-09	3.22302	0.169	0.932	4.24734e-07
Psen1	1.15578e-09	-0.567233	0.186	0.977	4.46129e-07
Lyz2	1.5697e-09	-0.3129	0.186	1	6.05903e-07
Mmp9	1.61636e-09	-2.91539	0	0.295	6.23916e-07
Ifitm2	2.52726e-09	-0.348933	0.186	1	9.75521e-07
Birc3	2.95895e-09	-1.17602	0.22	0.545	1.14216e-06
Lamp1	3.22194e-09	-0.955378	0.22	0.682	1.24367e-06
Lef1	3.71528e-09	0.717821	0.186	0.591	1.4341e-06
Jun	3.87686e-09	0.906984	0.186	0.773	1.49647e-06
Klra17	4.54731e-09	-0.95997	0	0.432	1.75526e-06
Fcrla	4.5482e-09	-0.817983	0	0.432	1.7556e-06
Ccr3	4.5482e-09	-1.09585	0	0.477	1.7556e-06
Ccr5	5.00003e-09	0.724623	0.186	1	1.93001e-06
Mcm2	5.91856e-09	1.00508	0.186	0.455	2.28456e-06
Gzmk	1.06152e-08	4.11628	0.186	1	4.09749e-06
Blk	1.2765e-08	3.21339	0.085	0.682	4.9273e-06
Cd274	1.29315e-08	0.237405	0.203	0.818	4.99157e-06
Stat1	2.25023e-08	-0.308764	0.22	0.727	8.6859e-06
Tnfrsf8	3.40987e-08	-0.706603	0	0.386	1.31621e-05
Aurkb	3.40987e-08	-1.38488	0	0.432	1.31621e-05
Klra3	9.09372e-08	-1.50463	0	0.409	3.51017e-05
Thy1	1.09356e-07	1.96371	0.915	0.932	4.22112e-05
Cd7	1.93841e-07	-0.168992	0.237	0.545	7.48227e-05
Fasl	2.31025e-07	1.43781	0.22	1	8.91756e-05
Fcer2a	3.01985e-07	-2.36057	0.017	0.364	0.000116566
Irf7	3.5322e-07	-0.402944	0.254	0.955	0.000136343
Trbc2	3.56857e-07	2.23265	0.898	0.977	0.000137747
Pcna	4.08807e-07	-0.108949	0.254	0.682	0.000157799
Nfkb1	5.42458e-07	-0.97392	0.305	0.841	0.000209389
Ccl17	6.1505e-07	-0.963239	0	0.364	0.000237409
Igbp1	7.54618e-07	-0.476005	0.271	0.932	0.000291282
Cx3cr1	8.53466e-07	2.98384	0.017	0.409	0.000329438
Cnot2	9.33679e-07	0.240666	0.254	0.727	0.0003604
Tnf	9.99203e-07	1.77831	0.237	0.955	0.000385692
Il2	1.01779e-06	5.23271	0.034	0.455	0.000392866
Tnfrsf4	1.2786e-06	2.08933	0.237	0.932	0.00049354
Lipa	1.56142e-06	0.470719	0	0.273	0.000602708
Arg2	1.56142e-06	-0.496827	0	0.341	0.000602708
Igha	1.56142e-06	-0.642667	0	0.341	0.000602708
Pdia4	1.69212e-06	0.356008	0.254	0.75	0.000653157
Stat3	1.86193e-06	-0.403387	0.288	0.818	0.000718705
Cxcl11	3.7581e-06	-0.764296	0	0.068	0.00145063
Cxcr2	3.90355e-06	-0.649336	0	0.318	0.00150677
Irf4	3.90355e-06	-1.43384	0	0.318	0.00150677
Cxcr4	5.4884e-06	0.505128	0.271	0.795	0.00211852
Lgals9	5.5643e-06	-0.142658	0.305	0.909	0.00214782
Lat	5.70398e-06	1.74568	0.915	0.955	0.00220174
Cst7	6.05595e-06	0.67739	0.271	0.727	0.0023376
Nt5e	6.94078e-06	3.06664	0.254	0.864	0.00267914
Fcer1a	9.61583e-06	-0.857626	0	0.295	0.00371171
Tmem173	9.94674e-06	0.151009	0.305	0.795	0.00383944
Stat6	1.11851e-05	1.02009	0.271	0.455	0.00431744
Lilrb4a	1.97002e-05	1.1104	0.271	1	0.00760428
Fosl1	2.3355e-05	-0.770399	0	0.273	0.00901503
Pask	2.3355e-05	-0.82504	0	0.273	0.00901503
Fcna	2.3355e-05	-1.09691	0	0.273	0.00901503
Mcm4	2.41747e-05	1.026	0.288	0.818	0.00933143
Fam129c	2.93621e-05	-0.648007	0.017	0.068	0.0113338
Cd3d	3.40687e-05	1.86528	0.864	0.841	0.0131505
Cd3g	4.97027e-05	1.00802	0.915	0.909	0.0191852
S100a10	5.11816e-05	1.11951	0.949	0.977	0.0197561
Il5	5.59693e-05	-0.517255	0	0.091	0.0216041
Il13	5.59693e-05	-1.36959	0	0.25	0.0216041
Il7r	0.000116416	1.15577	0.305	0.545	0.0449365
Nrp1	0.000126646	1.32718	0.305	0.886	0.0488854
Klra21	0.000132449	-0.332482	0	0.182	0.0511253
Ebf1	0.000132449	-0.615106	0	0.182	0.0511253
Ikbkb	0.000236671	-0.371424	0.373	0.727	0.091355
Cd1d2	0.000309807	-0.637451	0	0.205	0.119585
Mmp12	0.000717102	-2.34077	0	0.023	0.276801
Bcl2a1a	0.00111678	1.80741	0.797	1	0.431078
Ifng	0.648196	5.27288	0.475	0.955	1
Il21	0.0206119	4.62635	0.017	0.136	1
Ccl5	0.916766	4.07753	0.508	0.932	1
Tbx21	0.922118	4.04118	0.508	1	1
Il18rap	0.663257	2.81107	0.492	0.977	1
Nkg7	0.10304	2.51071	0.644	0.841	1
Cxcr6	0.0174824	2.19813	0.695	0.841	1
Cxcr3	0.764147	2.16371	0.508	0.955	1
Dusp2	0.212055	2.15759	0.661	0.727	1
Ctla4	0.0282717	1.9834	0.407	0.977	1
Cd4	0.80101	1.88547	0.559	0.886	1
Cd6	0.466634	1.78605	0.593	0.523	1
Rgs1	0.0826537	1.76879	0.678	0.977	1
Cd5	0.116985	1.70522	0.695	0.727	1
Cd3e	0.621624	1.67632	0.576	0.591	1
Lck	0.00461254	1.57834	0.78	0.864	1
Il2rb	0.312229	1.55698	0.475	0.795	1
Ctsw	0.0182264	1.54575	0.39	0.682	1
Trac	0.026002	1.50164	0.763	0.818	1
Trbc1	0.287675	1.47625	0.492	0.727	1
Tcf7	0.997321	1.43528	0.576	0.864	1
Icos	0.975848	1.42992	0.542	0.841	1
Tnfrsf1b	0.408259	1.40747	0.492	1	1
Cd247	0.641256	1.40121	0.61	0.636	1
Casp1	0.970452	1.35087	0.525	1	1
Cd2	0.11087	1.32867	0.695	0.773	1
Ccr2	0.884992	1.26344	0.542	1	1
Mbp	0.0672633	1.23291	0.424	0.75	1
Ctsd	0.36173	1.19419	0.712	0.886	1
Zap70	0.616223	1.09624	0.542	0.773	1
Cd48	0.0651099	1.06126	0.814	1	1
Cd44	0.0329832	1.04503	0.407	1	1
Arl4c	0.0542337	0.993563	0.424	0.727	1
Cd52	0.00583793	0.98471	0.983	1	1
Bax	0.64456	0.984485	0.525	1	1
Cd28	0.0618083	0.961044	0.441	0.864	1
Gimap7	0.00315089	0.926876	0.373	0.614	1
Fyn	0.635924	0.903614	0.576	0.932	1
Itk	0.574654	0.899619	0.559	0.636	1
Ptprc	0.0181076	0.899404	0.966	0.977	1
Cd69	0.158727	0.791467	0.475	0.75	1
Stat4	0.327131	0.735874	0.525	0.909	1
Lgals1	0.00353378	0.650659	0.898	1	1
Tnfrsf18	0.111413	0.62928	0.475	0.773	1
Lgals3	0.401761	0.54566	0.525	1	1
Gapdh	0.917691	0.487774	0.915	1	1
H2-K1	0.0723801	0.469104	1	1	1
Ifngr1	0.650633	0.468192	0.593	0.955	1
Btg1	0.345448	0.465388	0.898	0.977	1
Bin2	0.249873	0.465313	0.593	0.841	1
Itgb2	0.373075	0.457777	0.797	0.977	1
Itga4	0.034711	0.427247	0.441	0.886	1
Hif1a	0.598412	0.419885	0.593	1	1
Casp8	0.0042358	0.214987	0.407	0.773	1
Junb	0.0221308	0.111006	0.475	0.75	1
Anxa5	0.0525672	-0.378584	0.508	0.977	1
Tlr9	0.254975	-0.445007	0	0.023	1
Cr2	0.102745	-0.461991	0	0.023	1
Klrb1	0.019271	-0.462804	0	0.045	1
Pax5	0.254975	-0.488966	0	0.023	1
Ms4a1	0.254975	-0.492453	0	0.023	1
Tnfrsf13c	0.019271	-0.548781	0	0.068	1
Cpa3	0.0440173	-0.612333	0	0.068	1
Dusp1	0.277722	-0.666889	0.559	1	1
Cxcl13	0.00849761	-0.684225	0	0.114	1
Rpn2	0.00491526	-0.792204	0.458	0.909	1
Iglc3	0.0906912	-0.958087	0.017	0.023	1
Cd79a	0.00374679	-4.5901	0	0.045	1

## Sheet: Supplementary Table 3d
Supplementary Table 3d. Marker gene details for the Pd1-/- effector CD8+ T cell including adjusted p-value and log2-fold change compared to effector CD8+ T cell.
Differential gene expression was performed using the FindMarkers function from Seurat package, using the Wilcoxon rank-sum test with Bonferroni correction.
gene	p_val	log2FC	pct.1	pct.2	p_val_adj
C5ar1	2.66197e-19	-2.2232	0	1	1.02752e-16
Fut4	2.66197e-19	-4.36027	0	0.964	1.02752e-16
Il18r1	2.66197e-19	-2.3963	0	0.571	1.02752e-16
Cd244	2.66197e-19	-4.18048	0	0.214	1.02752e-16
Klra7	2.66197e-19	-7.95413	0	0.179	1.02752e-16
Klra1	2.66197e-19	-5.53914	0	0.143	1.02752e-16
Ccr7	2.66197e-19	-5.244	0	0.107	1.02752e-16
Nlrp3	1.89149e-18	-1.74882	0	0.893	7.30116e-16
Nod2	1.89252e-18	-1.73376	0	0.964	7.30512e-16
Cd79b	1.89252e-18	-2.89518	0	0.429	7.30512e-16
Trdc	8.51627e-18	4.54766	0.017	0.571	3.28728e-15
C1qb	8.9278e-18	-2.42745	0.017	0.786	3.44613e-15
Bcl6	9.81925e-18	-0.906934	0.017	1	3.79023e-15
Clec4e	9.81925e-18	0.399125	0.017	1	3.79023e-15
H2-Ab1	9.81925e-18	-1.445	0.017	1	3.79023e-15
Itgam	9.81925e-18	-0.754979	0.017	1	3.79023e-15
Oas2	9.81925e-18	-0.789882	0.017	1	3.79023e-15
Tlr7	9.81925e-18	-0.315221	0.017	0.964	3.79023e-15
Ccnd2	9.81925e-18	1.95631	0.017	0.679	3.79023e-15
Il2ra	9.81925e-18	-1.92386	0.017	0.571	3.79023e-15
Trem2	1.28814e-17	-5.54856	0	0.893	4.97222e-15
Cd36	1.28814e-17	-5.3905	0	0.857	4.97222e-15
Ccr8	6.45969e-17	1.23197	0.017	0.964	2.49344e-14
Clec4d	6.45969e-17	-0.228132	0.017	0.964	2.49344e-14
F13a1	6.45969e-17	1.57791	0.017	0.964	2.49344e-14
Il1rl1	6.45969e-17	1.04942	0.017	0.964	2.49344e-14
C1qa	6.45969e-17	-1.32878	0.017	0.786	2.49344e-14
Ccr3	8.40257e-17	-3.24026	0	0.214	3.24339e-14
Cd37	2.11099e-16	-1.81084	0.034	0.821	8.14841e-14
Tlr1	2.31027e-16	-1.23538	0.034	0.964	8.91765e-14
Fam65b	2.31027e-16	-1.98098	0.034	0.821	8.91765e-14
Spp1	2.31027e-16	-0.223738	0.034	0.429	8.91765e-14
Ccr1	2.52808e-16	-0.837455	0.034	1	9.75839e-14
Cd74	2.52808e-16	-1.58763	0.034	1	9.75839e-14
Cd14	2.7661e-16	-1.24495	0.034	1	1.06772e-13
Cd40	2.7661e-16	1.5315	0.034	1	1.06772e-13
Il1rn	2.7661e-16	2.57231	0.034	1	1.06772e-13
Rora	2.7661e-16	3.18938	0.034	1	1.06772e-13
Tnfsf13	2.7661e-16	3.69444	0.034	1	1.06772e-13
Bach2	2.7661e-16	2.19874	0.034	0.964	1.06772e-13
Cxcr5	2.7661e-16	1.00825	0.034	0.893	1.06772e-13
Trat1	2.7661e-16	-0.449193	0.034	0.857	1.06772e-13
Prf1	2.7661e-16	-1.11682	0.034	0.429	1.06772e-13
Lta	2.7661e-16	0.233621	0.034	0.321	1.06772e-13
Il7r	2.7661e-16	-0.700969	0.034	0.286	1.06772e-13
Tnfrsf13b	2.7661e-16	0.541745	0.034	0.286	1.06772e-13
Tgfb1	4.07369e-16	-0.450788	0.017	0.893	1.57244e-13
Tnfrsf8	5.25803e-16	-1.60969	0	0.857	2.0296e-13
Gata3	5.25803e-16	-4.55293	0	0.179	2.0296e-13
Lat2	2.82392e-15	-2.45654	0.052	0.679	1.09003e-12
Tnfsf10	2.82392e-15	-2.06181	0.052	0.286	1.09003e-12
Arg1	3.15802e-15	-1.69854	0	0.714	1.219e-12
Blnk	3.15957e-15	-1.94312	0	0.821	1.2196e-12
Klra21	3.15957e-15	-3.61903	0	0.357	1.2196e-12
Cd86	3.98012e-15	-0.953191	0.052	0.357	1.53633e-12
Lyn	4.72196e-15	-1.36576	0.052	0.786	1.82268e-12
Xcl1	4.72196e-15	1.17151	0.052	0.571	1.82268e-12
Il15	5.14235e-15	1.8975	0.052	0.929	1.98495e-12
Cmklr1	5.59954e-15	1.3155	0.052	0.929	2.16142e-12
Adgre1	6.09667e-15	1.12891	0.052	1	2.35332e-12
Chil3	6.09667e-15	1.68342	0.052	1	2.35332e-12
Clec10a	6.09667e-15	1.19938	0.052	1	2.35332e-12
Ly86	6.09667e-15	-0.467445	0.052	1	2.35332e-12
Slc11a1	6.09667e-15	0.946398	0.052	1	2.35332e-12
Tlr4	6.09667e-15	2.82092	0.052	1	2.35332e-12
Traf6	6.09667e-15	2.07547	0.052	1	2.35332e-12
Zbtb16	6.09667e-15	3.33082	0.052	1	2.35332e-12
Tlr2	6.09667e-15	1.77785	0.052	0.821	2.35332e-12
Fam129c	1.43268e-14	1.91303	0.017	0.821	5.53016e-12
Mmp12	1.43268e-14	1.00231	0.017	0.607	5.53016e-12
Irf4	1.43268e-14	0.545875	0.017	0.321	5.53016e-12
Flt3	1.82497e-14	-2.22263	0	0.786	7.04437e-12
Trem1	1.82497e-14	-1.7228	0	0.786	7.04437e-12
Foxo1	3.40351e-14	2.2344	0.052	0.607	1.31376e-11
Tnfrsf13c	5.46151e-14	1.50804	0.034	0.893	2.10814e-11
Fyb	6.61809e-14	-1.72328	0.069	0.821	2.55458e-11
Nt5e	6.61809e-14	-0.981908	0.069	0.786	2.55458e-11
Btla	7.78022e-14	-0.274121	0.069	0.786	3.00317e-11
Ighm	7.78022e-14	-0.554005	0.069	0.464	3.00317e-11
Tnf	7.78022e-14	-0.78152	0.069	0.429	3.00317e-11
Fcgr3	9.14236e-14	0.50816	0.069	1	3.52895e-11
Il12rb2	9.14236e-14	0.654758	0.069	0.571	3.52895e-11
Slc7a7	9.90877e-14	2.99754	0.069	1	3.82478e-11
Il6ra	1.07382e-13	2.62526	0.069	0.679	4.14495e-11
Slamf1	1.07382e-13	0.884641	0.069	0.607	4.14495e-11
Il21	1.82458e-13	3.33117	0.052	0.929	7.04287e-11
Tgfb3	2.93508e-13	3.41537	0.034	0.857	1.13294e-10
Tnfsf14	2.93508e-13	2.5978	0.034	0.857	1.13294e-10
Igkc	4.17148e-13	-1.58949	0.086	0.571	1.61019e-10
Irak1	4.30409e-13	1.05136	0.017	0.786	1.66138e-10
Sell	8.36071e-13	-0.933487	0.086	0.929	3.22723e-10
Cd4	1.22557e-12	0.770456	0.086	0.929	4.73071e-10
Itgax	1.32256e-12	0.729232	0.086	0.429	5.10509e-10
Runx3	1.42707e-12	1.29338	0.086	0.964	5.5085e-10
Socs1	1.42707e-12	1.73667	0.086	0.393	5.5085e-10
Fcna	1.51753e-12	3.08547	0.034	0.821	5.85767e-10
Cxcl2	1.53967e-12	3.33597	0.086	1	5.94314e-10
Tlr3	1.53967e-12	2.80995	0.086	1	5.94314e-10
Klrg1	1.53967e-12	0.902878	0.086	0.929	5.94314e-10
Ikzf2	1.53967e-12	1.97411	0.086	0.857	5.94314e-10
S100a8	2.80089e-12	-1.51224	0	0.679	1.08114e-09
H2-DMa	6.629e-12	-0.567556	0.103	0.893	2.55879e-09
Itgae	1.1128e-11	1.05158	0.017	0.571	4.2954e-09
Cd200	1.27492e-11	0.901939	0.103	0.75	4.92118e-09
Il4ra	1.27492e-11	0.63284	0.103	0.714	4.92118e-09
Cd274	1.27492e-11	1.29212	0.103	0.321	4.92118e-09
Prdm1	1.37028e-11	0.183401	0.103	1	5.28927e-09
F5	1.39454e-11	-1.24802	0	0.643	5.38293e-09
Csf2	1.39454e-11	-1.19508	0	0.214	5.38293e-09
Tspan32	1.47262e-11	1.59909	0.103	0.786	5.6843e-09
Ccl6	1.58243e-11	1.81242	0.103	1	6.10817e-09
Tnfsf13b	1.58243e-11	1.17446	0.103	0.75	6.10817e-09
Ccl2	1.82664e-11	3.28487	0.103	1	7.05083e-09
H2-Eb1	1.82664e-11	1.00249	0.103	1	7.05083e-09
Il18	1.82664e-11	2.90237	0.103	1	7.05083e-09
Irf3	1.82664e-11	3.49876	0.103	0.393	7.05083e-09
Ccr2	4.60845e-11	-0.633678	0.121	0.679	1.77886e-08
Csf1	7.91272e-11	3.2929	0.103	0.321	3.05431e-08
Il12rb1	8.593e-11	-0.124941	0.121	0.607	3.3169e-08
Ccl9	9.85766e-11	-0.157573	0.121	0.964	3.80505e-08
Bcl2	1.21025e-10	1.18002	0.121	0.5	4.67156e-08
Cd72	1.21025e-10	1.14145	0.121	0.5	4.67156e-08
Tcf7	1.38691e-10	1.5666	0.121	0.821	5.35347e-08
Fas	1.48445e-10	2.0816	0.121	0.893	5.72998e-08
Trib2	1.48445e-10	1.77802	0.121	0.464	5.72998e-08
Ticam1	1.58869e-10	2.04427	0.121	0.214	6.13233e-08
Il10	1.70006e-10	2.29391	0.121	1	6.56224e-08
Cd1d1	1.70006e-10	2.22978	0.121	0.179	6.56224e-08
Thbs1	1.81906e-10	5.486	0.121	0.964	7.02156e-08
Kit	1.81906e-10	4.53689	0.121	0.643	7.02156e-08
Txk	2.65479e-10	-0.981509	0.138	0.857	1.02475e-07
Adgrg3	3.11829e-10	-1.47416	0	0.536	1.20366e-07
Tnfsf8	4.52042e-10	4.07913	0.052	0.679	1.74488e-07
Rorc	7.48922e-10	2.33724	0.034	0.679	2.89084e-07
Pou2af1	7.48922e-10	3.43887	0.034	0.571	2.89084e-07
Nfkb2	8.64301e-10	0.807804	0.138	0.536	3.3362e-07
Fads1	1.12173e-09	0.788059	0.017	0.607	4.32989e-07
Ighg2c	1.12173e-09	0.716865	0.017	0.607	4.32989e-07
Mzb1	1.12173e-09	0.788059	0.017	0.607	4.32989e-07
Ada	1.27149e-09	1.83851	0.138	1	4.90796e-07
Ltb	2.13835e-09	-0.242513	0.155	0.464	8.25403e-07
Cd22	4.88105e-09	1.79638	0.017	0.536	1.88409e-06
Lyz2	5.41744e-09	3.08313	0.155	1	2.09113e-06
Il1r2	9.94083e-09	3.33065	0.155	0.679	3.83716e-06
Il18rap	1.45423e-08	-1.07544	0.19	0.536	5.61333e-06
Klra6	1.75758e-08	-3.13245	0.017	0.25	6.78426e-06
Ccl3	2.23689e-08	0.169428	0.207	1	8.63441e-06
H2-DMb2	2.58616e-08	-2.36346	0	0.464	9.98256e-06
Kcne3	2.58616e-08	-2.07748	0	0.464	9.98256e-06
Gzma	2.60454e-08	1.13979	0.19	0.536	1.00535e-05
Cd160	3.00694e-08	0.12879	0.172	0.893	1.16068e-05
Tnfrsf4	3.18604e-08	1.74483	0.172	0.964	1.22981e-05
Nod1	3.78768e-08	1.07714	0.172	1	1.46204e-05
Cxcr4	4.24851e-08	1.16698	0.172	1	1.63993e-05
Klrk1	7.2528e-08	0.133686	0.19	0.75	2.79958e-05
Klra3	7.77573e-08	-2.74679	0.017	0.179	3.00143e-05
Irf8	8.71995e-08	-0.516475	0.224	0.929	3.3659e-05
Cd33	1.06149e-07	-1.35545	0	0.429	4.09734e-05
Tlr9	1.06149e-07	-2.05256	0	0.429	4.09734e-05
Slc25a37	1.41031e-07	0.426675	0.19	0.964	5.44381e-05
Irf7	1.85283e-07	1.28462	0.19	0.929	7.15193e-05
Tnfrsf9	2.19466e-07	0.214777	0.207	0.679	8.47137e-05
Klrc1	2.85263e-07	0.684811	0.19	0.786	0.000110112
Glg1	3.92654e-07	2.21461	0.19	0.929	0.000151564
Fosl1	4.2348e-07	-1.27132	0	0.393	0.000163463
Gzmm	4.2348e-07	-4.55253	0	0.107	0.000163463
Havcr2	5.56466e-07	-0.11238	0.241	0.714	0.000214796
Dock8	5.67973e-07	-0.185814	0.207	0.821	0.000219238
Ccl4	6.50147e-07	-0.217854	0.276	0.964	0.000250957
Cd69	1.33933e-06	-0.708874	0.224	0.964	0.000516981
Lamp3	1.35461e-06	1.82256	0.207	0.321	0.00052288
Lilrb4a	1.40799e-06	-0.239756	0.224	1	0.000543483
Icos	1.40799e-06	0.39024	0.224	0.607	0.000543483
Ighd	1.64422e-06	-4.79003	0	0.286	0.000634667
Aqp9	1.64422e-06	-4.63165	0	0.107	0.000634667
Cd7	1.85987e-06	-1.15181	0.241	0.893	0.000717911
Vegfa	1.92184e-06	5.00235	0.207	0.929	0.000741831
Arl4c	2.42483e-06	0.614534	0.224	0.857	0.000935984
Pask	2.53026e-06	2.23035	0.103	0.357	0.000976682
Eomes	3.84583e-06	0.33545	0.241	1	0.00148449
Mapk8	5.23736e-06	1.76712	0.224	0.964	0.00202162
Tbx21	5.88661e-06	0.299461	0.241	0.5	0.00227223
Arg2	6.22163e-06	-1.12689	0	0.321	0.00240155
Cxcl9	6.22163e-06	-1.06853	0	0.286	0.00240155
Trbc1	7.43259e-06	0.249253	0.241	0.679	0.00286898
Cblb	7.90094e-06	0.155622	0.259	0.964	0.00304976
Gimap5	1.02614e-05	0.906519	0.241	0.786	0.0039609
Pik3ip1	1.54894e-05	5.92119	0.086	0.429	0.00597892
Cxcr6	2.10478e-05	-0.238695	0.328	0.893	0.00812444
Tyk2	2.10785e-05	0.995593	0.241	0.643	0.00813628
Igha	2.29814e-05	-1.4995	0	0.286	0.00887084
Fasl	2.54293e-05	-0.33818	0.276	0.929	0.00981569
Qpct	2.74399e-05	3.55115	0.241	0.964	0.0105918
Tnfrsf18	2.76833e-05	0.181187	0.293	0.714	0.0106858
Jak2	2.88772e-05	0.485766	0.259	1	0.0111466
Ly96	3.26536e-05	3.74229	0.241	1	0.0126043
Birc3	4.43385e-05	0.856729	0.259	0.786	0.0171146
Kdelr1	5.70931e-05	1.69403	0.259	0.964	0.0220379
Aurkb	6.58697e-05	0.514179	0.259	0.929	0.0254257
Cxcl10	7.95677e-05	2.08688	0.259	1	0.0307131
Lag3	0.000126305	0.312235	0.31	0.893	0.0487539
Ccl5	0.000129374	-0.840987	0.448	1	0.0499383
Ccr5	0.000149686	0.345316	0.293	0.964	0.0577788
Cd38	0.000176679	-0.329129	0.328	1	0.0681982
Tigit	0.000253478	-0.221821	0.345	1	0.0978425
Cd163	0.00029404	-1.37824	0	0.143	0.1135
Lrrc32	0.00029414	-0.868524	0	0.071	0.113538
Ifng	0.000362306	0.161727	0.379	0.964	0.13985
Dpp4	0.000581187	2.44687	0.293	0.929	0.224338
Ifnar1	0.000602501	1.48883	0.293	0.893	0.232566
Cd6	0.000693503	0.188421	0.328	0.929	0.267692
Cst7	0.000713798	-0.202476	0.379	0.964	0.275526
Bcl2a1a	0.000871026	-0.456904	0.483	1	0.336216
Gzmb	0.000917379	0.790279	0.328	0.964	0.354108
Cxcr3	0.000927482	0.43097	0.345	1	0.358008
Tnfrsf1b	0.000967901	-0.164593	0.362	0.857	0.37361
Thbd	0.00100679	7.38913	0.155	0.607	0.38862
Cd5	0.00102809	0.357585	0.345	0.929	0.396842
Ddx58	0.00113871	0.185662	0.345	0.964	0.439544
Atf6b	0.00119201	1.40923	0.31	0.857	0.460115
Tnfrsf25	0.00120951	2.88852	0.034	0.25	0.466871
Dusp2	0.00135951	0.111713	0.448	0.786	0.524772
Il15ra	0.00138101	0.638751	0.328	0.929	0.533068
Itgb2	0.00151547	-0.735419	0.5	1	0.584971
Entpd1	0.00164531	0.172249	0.345	0.964	0.635089
Cd34	0.00186754	10.4176	0.293	0.25	0.720871
Mbp	0.00192351	0.369739	0.328	1	0.742475
Cd8a	0.00195702	-0.105277	0.397	0.893	0.755411
Gzmk	0.00201884	0.306364	0.379	1	0.779274
Myc	0.00203343	2.34747	0.31	0.536	0.784904
Itk	0.00208484	-0.346615	0.379	0.857	0.804748
Junb	0.00219069	1.40451	0.328	0.964	0.845607
Cd28	0.00235244	0.728879	0.345	0.929	0.908042
Fth1	0.00262115	1.83066	0.983	1	1
Lmna	0.00280689	4.80317	0.31	1	1
Itga4	0.00284643	-0.208821	0.431	1	1
Bin2	0.00285678	-0.304021	0.414	1	1
Lgals1	0.00333262	0.625618	1	1	1
Bcl11a	0.00353407	-1.12856	0	0.143	1
Il17a	0.00353407	-1.18681	0	0.143	1
Mmp9	0.00353407	-0.993149	0	0.036	1
Nfkb1	0.00365228	0.726331	0.345	0.964	1
Icam1	0.0042657	1.44381	0.362	0.821	1
Casp1	0.00429798	-0.59095	0.466	1	1
Il33	0.00430886	7.90187	0.138	0.5	1
Egr1	0.00523672	5.55205	0.328	0.929	1
Cd3e	0.00538684	-0.556521	0.414	1	1
Rpn2	0.00561182	1.80809	0.914	1	1
Mki67	0.00568116	0.237217	0.431	1	1
Cd247	0.00643981	-0.243198	0.397	0.964	1
C3	0.00683049	9.83619	0.328	1	1
Cd48	0.00684299	-0.407899	0.466	1	1
Maf	0.0075634	3.91817	0.017	0.179	1
Ctla4	0.00756793	0.535003	0.431	1	1
Il2rb	0.00761296	-0.216382	0.414	0.964	1
Ptprc	0.0108497	-0.485652	0.483	1	1
Anxa5	0.0113499	2.26453	0.828	1	1
Cd3g	0.0117605	-0.313554	0.483	0.964	1
Il23r	0.0121508	-1.10808	0	0.107	1
Hmox1	0.0141136	1.52216	0.362	1	1
Cd52	0.0147407	-0.369787	0.5	1	1
Ctsw	0.0150609	0.102684	0.414	0.964	1
Cd8b1	0.0181829	0.454354	0.397	0.929	1
Il3ra	0.0234242	0.732094	0.397	1	1
Ccr6	0.0237618	3.29054	0.017	0.071	1
Top2a	0.0294503	0.34948	0.431	1	1
Cxcl13	0.030239	8.26662	0.034	0.179	1
Ikbkb	0.0339655	0.419146	0.431	0.893	1
Ube2c	0.0352528	1.05602	0.448	0.679	1
Lamp1	0.0371876	1.82216	0.741	0.964	1
Stat6	0.0379323	0.703048	0.397	0.929	1
Cnot2	0.0388245	1.07178	0.397	1	1
Blk	0.0423881	-1.16429	0	0.071	1
Ccl17	0.0423881	-1.07136	0	0.071	1
Cx3cr1	0.0423881	-1.12735	0	0.071	1
Cxcr2	0.0423881	-1.08781	0	0.071	1
Il13	0.0423881	-1.2048	0	0.071	1
Il5	0.0423881	-1.13623	0	0.071	1
Tlr8	0.0423881	-1.11741	0	0.071	1
Cd2	0.0484995	0.193195	0.448	1	1
Thy1	0.0531063	1.04419	0.776	1	1
Lap3	0.0670246	1.12212	0.414	0.929	1
Pdia4	0.0804293	3.15414	0.655	0.857	1
Cd3d	0.0849442	0.205057	0.466	1	1
Trac	0.0927493	0.135783	0.483	0.964	1
Stat1	0.0984648	-0.241796	0.534	1	1
Ier3	0.101712	3.97376	0.397	0.964	1
Ifngr1	0.104256	0.40986	0.483	0.857	1
Vps28	0.108461	0.826057	0.707	1	1
Tfrc	0.112967	1.92825	0.448	1	1
2810417H13Rik	0.126732	0.571543	0.5	0.964	1
Lgals9	0.128692	1.20869	0.759	1	1
Dusp1	0.138839	1.04966	0.5	1	1
Tyms	0.143924	0.655262	0.5	0.964	1
Cd1d2	0.157235	-1.05634	0	0.036	1
Cxcl1	0.161011	7.50195	0.069	0	1
Il6	0.17329	6.6567	0.069	0.107	1
Tmem97	0.179435	2.39597	0.431	1	1
Apoe	0.184426	5.28675	0.414	1	1
Ccl19	0.187918	7.95873	0.121	0.036	1
Casp8	0.188921	0.680878	0.483	0.857	1
Btg1	0.190787	-0.319396	0.724	0.964	1
Ctsd	0.215124	0.89764	0.931	1	1
Trbc2	0.219065	0.157452	0.483	1	1
Lgals3	0.219084	0.36896	0.552	0.857	1
S100a10	0.232566	0.567735	0.879	1	1
Mcm2	0.247611	1.11061	0.534	1	1
Mcm4	0.256911	0.34522	0.569	1	1
Hprt	0.25865	0.536821	0.845	1	1
Jun	0.269024	4.41188	0.431	1	1
H2-K1	0.274796	-0.127023	0.983	1	1
Mgst1	0.290115	6.70836	0.431	1	1
Lat	0.302426	0.280319	0.483	1	1
Bax	0.317162	0.136595	0.603	1	1
Nrp1	0.321465	0.68727	0.5	0.929	1
Ebf1	0.331687	4.93054	0.034	0	1
Ifitm2	0.334162	4.43468	0.569	1	1
Hif1a	0.34381	1.0091	0.759	1	1
Fscn1	0.4039	4.85013	0.052	0.107	1
Psen1	0.413498	0.381147	0.552	1	1
Fn1	0.42945	8.97789	0.448	1	1
Tmem173	0.433542	0.869667	0.517	1	1
Cd44	0.468125	1.10467	0.534	1	1
Gapdh	0.589795	0.746128	0.983	1	1
Igbp1	0.619772	1.00221	0.655	1	1
Stat3	0.626642	0.734302	0.672	1	1
Mapk1	0.638418	1.31292	0.603	0.821	1
Ifitm3	0.66333	5.30163	0.534	1	1
Ybx3	0.671155	0.958891	0.569	1	1
Xbp1	0.741977	0.809103	0.655	1	1
Fosb	0.753372	4.36467	0.517	1	1
Pcna	0.77018	0.408766	0.655	1	1
Cd63	0.825555	6.00831	0.517	0.964	1
Fyn	0.9666	0.874296	0.603	1	1
Cd9	1	4.11628	0.5	1	1

## Sheet: Supplementary Table 3e
Supplementary Table 3e. GO pathway analysis of genes enriched in Pd1-/- Tregs.
Go enrichment analysis was performed using the enrichGo function from ClusterProfiler package, using default Fisher's exact test with FDR correction
ID	Description	GeneRatio	BgRatio	FoldEnrichment	pvalue	p.adjust
GO:0002699	positive regulation of immune effector process	20/76	315/28905	24.1479	1.91304e-22	4.80937e-19
GO:0002697	regulation of immune effector process	22/76	473/28905	17.6897	1.00465e-21	1.26284e-18
GO:0002700	regulation of production of molecular mediator of immune response	17/76	233/28905	27.7493	3.56078e-20	2.98393e-17
GO:0002702	positive regulation of production of molecular mediator of immune response	15/76	169/28905	33.757	3.53214e-19	2.21995e-16
GO:0050900	leukocyte migration	19/76	402/28905	17.9757	6.39045e-19	3.21312e-16
GO:0002440	production of molecular mediator of immune response	19/76	423/28905	17.0833	1.65141e-18	6.91941e-16
GO:0007159	leukocyte cell-cell adhesion	19/76	445/28905	16.2388	4.23667e-18	1.52157e-15
GO:0002685	regulation of leukocyte migration	16/76	253/28905	24.0524	4.99408e-18	1.56939e-15
GO:0071674	mononuclear cell migration	15/76	203/28905	28.1031	5.76112e-18	1.60927e-15
GO:0019221	cytokine-mediated signaling pathway	19/76	471/28905	15.3424	1.21227e-17	3.04764e-15
GO:0046631	alpha-beta T cell activation	15/76	223/28905	25.5827	2.37934e-17	5.43788e-15
GO:0002367	cytokine production involved in immune response	14/76	176/28905	30.2534	2.81966e-17	5.64912e-15
GO:0002460	adaptive immune response based on somatic recombination of immune receptors built from immunoglobulin superfamily domains	19/76	494/28905	14.628	2.92119e-17	5.64912e-15
GO:0070661	leukocyte proliferation	18/76	420/28905	16.2998	3.36114e-17	6.00592e-15
GO:0002687	positive regulation of leukocyte migration	14/76	179/28905	29.7464	3.58349e-17	6.00592e-15
GO:0051251	positive regulation of lymphocyte activation	17/76	360/28905	17.96	5.61583e-17	8.82388e-15
GO:0070663	regulation of leukocyte proliferation	16/76	307/28905	19.8217	1.08189e-16	1.59993e-14
GO:0046651	lymphocyte proliferation	17/76	378/28905	17.1047	1.26605e-16	1.76825e-14
GO:0072676	lymphocyte migration	12/76	112/28905	40.7495	1.57567e-16	2.08486e-14
GO:0032943	mononuclear cell proliferation	17/76	385/28905	16.7937	1.7176e-16	2.09147e-14
GO:0002718	regulation of cytokine production involved in immune response	13/76	153/28905	32.3155	1.74705e-16	2.09147e-14
GO:0002696	positive regulation of leukocyte activation	17/76	397/28905	16.2861	2.85849e-16	3.26647e-14
GO:0071677	positive regulation of mononuclear cell migration	11/76	84/28905	49.805	3.10916e-16	3.39845e-14
GO:1903037	regulation of leukocyte cell-cell adhesion	17/76	405/28905	15.9644	3.97812e-16	4.16708e-14
GO:0050727	regulation of inflammatory response	17/76	411/28905	15.7314	5.07409e-16	5.1025e-14
GO:0050670	regulation of lymphocyte proliferation	15/76	280/28905	20.3748	7.1325e-16	6.89658e-14
GO:0050867	positive regulation of cell activation	17/76	421/28905	15.3577	7.54874e-16	7.02871e-14
GO:0032944	regulation of mononuclear cell proliferation	15/76	285/28905	20.0173	9.27197e-16	8.32491e-14
GO:0071675	regulation of mononuclear cell migration	12/76	133/28905	34.3154	1.31073e-15	1.13627e-13
GO:1903039	positive regulation of leukocyte cell-cell adhesion	15/76	298/28905	19.1441	1.7935e-15	1.49849e-13
GO:0002822	regulation of adaptive immune response based on somatic recombination of immune receptors built from immunoglobulin superfamily domains	14/76	237/28905	22.4667	1.84779e-15	1.49849e-13
GO:0072678	T cell migration	10/76	69/28905	55.1201	2.56291e-15	2.01349e-13
GO:0002703	regulation of leukocyte mediated immunity	15/76	311/28905	18.3438	3.36669e-15	2.5648e-13
GO:0001818	negative regulation of cytokine production	15/76	312/28905	18.285	3.52967e-15	2.60988e-13
GO:0006935	chemotaxis	17/76	465/28905	13.9045	3.87327e-15	2.78212e-13
GO:0042330	taxis	17/76	467/28905	13.845	4.15552e-15	2.90194e-13
GO:0002819	regulation of adaptive immune response	14/76	253/28905	21.0459	4.57937e-15	3.1115e-13
GO:0097529	myeloid leukocyte migration	14/76	255/28905	20.8808	5.1074e-15	3.37895e-13
GO:0002637	regulation of immunoglobulin production	11/76	111/28905	37.6903	7.49158e-15	4.82918e-13
GO:0042098	T cell proliferation	14/76	265/28905	20.0929	8.69725e-15	5.46622e-13
GO:0050863	regulation of T cell activation	16/76	408/28905	14.9149	9.27375e-15	5.68639e-13
GO:0060326	cell chemotaxis	15/76	334/28905	17.0806	9.60423e-15	5.74882e-13
GO:0022409	positive regulation of cell-cell adhesion	15/76	349/28905	16.3465	1.82673e-14	1.068e-12
GO:0002824	positive regulation of adaptive immune response based on somatic recombination of immune receptors built from immunoglobulin superfamily domains	12/76	167/28905	27.329	2.0887e-14	1.19341e-12
GO:0050921	positive regulation of chemotaxis	12/76	168/28905	27.1664	2.24476e-14	1.25407e-12
GO:0002821	positive regulation of adaptive immune response	12/76	175/28905	26.0797	3.6713e-14	2.00644e-12
GO:0035710	CD4-positive, alpha-beta T cell activation	11/76	135/28905	30.9898	6.74127e-14	3.60269e-12
GO:0030595	leukocyte chemotaxis	13/76	242/28905	20.4309	6.87864e-14	3.60269e-12
GO:1990266	neutrophil migration	11/76	140/28905	29.883	1.01076e-13	5.1858e-12
GO:0002449	lymphocyte mediated immunity	16/76	482/28905	12.625	1.20767e-13	6.07218e-12
GO:0002237	response to molecule of bacterial origin	15/76	422/28905	13.5188	2.87594e-13	1.41767e-11
GO:0050870	positive regulation of T cell activation	13/76	272/28905	18.1775	3.06699e-13	1.48277e-11
GO:1902107	positive regulation of leukocyte differentiation	12/76	217/28905	21.032	4.80204e-13	2.23562e-11
GO:1903708	positive regulation of hemopoiesis	12/76	217/28905	21.032	4.80204e-13	2.23562e-11
GO:1903555	regulation of tumor necrosis factor superfamily cytokine production	12/76	219/28905	20.8399	5.35432e-13	2.44741e-11
GO:0042129	regulation of T cell proliferation	12/76	221/28905	20.6513	5.96382e-13	2.67733e-11
GO:0071706	tumor necrosis factor superfamily cytokine production	12/76	226/28905	20.1945	7.77369e-13	3.42861e-11
GO:1902105	regulation of leukocyte differentiation	14/76	369/28905	14.4298	8.02447e-13	3.45248e-11
GO:0097530	granulocyte migration	11/76	169/28905	24.7551	8.10248e-13	3.45248e-11
GO:2000404	regulation of T cell migration	8/76	51/28905	59.6594	9.08814e-13	3.80793e-11
GO:0002639	positive regulation of immunoglobulin production	9/76	82/28905	41.7434	9.24599e-13	3.81056e-11
GO:0002285	lymphocyte activation involved in immune response	12/76	230/28905	19.8432	9.56692e-13	3.87923e-11
GO:2000514	regulation of CD4-positive, alpha-beta T cell activation	9/76	83/28905	41.2405	1.03488e-12	4.12968e-11
GO:0050671	positive regulation of lymphocyte proliferation	11/76	176/28905	23.7706	1.26494e-12	4.96886e-11
GO:0002706	regulation of lymphocyte mediated immunity	12/76	239/28905	19.096	1.50533e-12	5.7984e-11
GO:0032946	positive regulation of mononuclear cell proliferation	11/76	179/28905	23.3722	1.52225e-12	5.7984e-11
GO:0050920	regulation of chemotaxis	12/76	246/28905	18.5526	2.1152e-12	7.93673e-11
GO:0032496	response to lipopolysaccharide	14/76	402/28905	13.2453	2.54234e-12	9.39918e-11
GO:0050871	positive regulation of B cell activation	9/76	94/28905	36.4145	3.27283e-12	1.19245e-10
GO:0002520	immune system development	12/76	256/28905	17.8279	3.37889e-12	1.21351e-10
GO:0070665	positive regulation of leukocyte proliferation	11/76	195/28905	21.4545	3.87681e-12	1.37272e-10
GO:0002705	positive regulation of leukocyte mediated immunity	11/76	196/28905	21.345	4.09883e-12	1.43118e-10
GO:0032760	positive regulation of tumor necrosis factor production	10/76	142/28905	26.7837	4.30072e-12	1.46108e-10
GO:0046632	alpha-beta T cell differentiation	10/76	142/28905	26.7837	4.30072e-12	1.46108e-10
GO:0002366	leukocyte activation involved in immune response	13/76	336/28905	14.7151	4.44058e-12	1.48848e-10
GO:0007249	canonical NF-kappaB signal transduction	12/76	264/28905	17.2877	4.84722e-12	1.60341e-10
GO:1903557	positive regulation of tumor necrosis factor superfamily cytokine production	10/76	144/28905	26.4117	4.94851e-12	1.61566e-10
GO:0002263	cell activation involved in immune response	13/76	340/28905	14.542	5.1514e-12	1.66034e-10
GO:0032655	regulation of interleukin-12 production	8/76	63/28905	48.2957	5.39036e-12	1.71536e-10
GO:0046634	regulation of alpha-beta T cell activation	10/76	147/28905	25.8727	6.08424e-12	1.88837e-10
GO:0050864	regulation of B cell activation	10/76	147/28905	25.8727	6.08424e-12	1.88837e-10
GO:0032615	interleukin-12 production	8/76	65/28905	46.8097	6.99567e-12	2.14477e-10
GO:0002377	immunoglobulin production	12/76	275/28905	16.5962	7.81415e-12	2.36684e-10
GO:2000401	regulation of lymphocyte migration	8/76	66/28905	46.1005	7.94393e-12	2.37751e-10
GO:0002274	myeloid leukocyte activation	12/76	281/28905	16.2418	1.00529e-11	2.9733e-10
GO:0032680	regulation of tumor necrosis factor production	11/76	216/28905	19.3686	1.17633e-11	3.4253e-10
GO:0001906	cell killing	12/76	285/28905	16.0139	1.18537e-11	3.4253e-10
GO:1903706	regulation of hemopoiesis	14/76	457/28905	11.6512	1.40809e-11	4.02267e-10
GO:0002720	positive regulation of cytokine production involved in immune response	9/76	112/28905	30.5621	1.62817e-11	4.54804e-10
GO:0030593	neutrophil chemotaxis	9/76	112/28905	30.5621	1.62817e-11	4.54804e-10
GO:0032640	tumor necrosis factor production	11/76	223/28905	18.7606	1.66027e-11	4.58673e-10
GO:0043123	positive regulation of canonical NF-kappaB signal transduction	10/76	164/28905	23.1908	1.81328e-11	4.95498e-10
GO:0032735	positive regulation of interleukin-12 production	7/76	44/28905	60.5069	2.3198e-11	6.27093e-10
GO:0002708	positive regulation of lymphocyte mediated immunity	10/76	169/28905	22.5047	2.44363e-11	6.53541e-10
GO:0051091	positive regulation of DNA-binding transcription factor activity	11/76	238/28905	17.5782	3.34687e-11	8.85686e-10
GO:1990868	response to chemokine	8/76	80/28905	38.0329	3.89341e-11	1.00907e-09
GO:1990869	cellular response to chemokine	8/76	80/28905	38.0329	3.89341e-11	1.00907e-09
GO:0042113	B cell activation	12/76	319/28905	14.307	4.38339e-11	1.12447e-09
GO:0071347	cellular response to interleukin-1	8/76	82/28905	37.1053	4.76711e-11	1.21056e-09
GO:0071219	cellular response to molecule of bacterial origin	12/76	322/28905	14.1737	4.88391e-11	1.22781e-09
GO:0032635	interleukin-6 production	10/76	182/28905	20.8972	5.08969e-11	1.26688e-09
GO:0042088	T-helper 1 type immune response	7/76	53/28905	50.2321	9.15731e-11	2.25701e-09
GO:0071621	granulocyte chemotaxis	9/76	137/28905	24.9851	1.00746e-10	2.45898e-09
GO:0048247	lymphocyte chemotaxis	7/76	54/28905	49.3019	1.04992e-10	2.53798e-09
GO:0071216	cellular response to biotic stimulus	12/76	350/28905	13.0398	1.27514e-10	3.05304e-09
GO:0070555	response to interleukin-1	8/76	96/28905	31.6941	1.72231e-10	4.08479e-09
GO:0043370	regulation of CD4-positive, alpha-beta T cell differentiation	7/76	58/28905	45.9018	1.76766e-10	4.15318e-09
GO:0002312	B cell activation involved in immune response	8/76	97/28905	31.3673	1.87319e-10	4.36037e-09
GO:0002712	regulation of B cell mediated immunity	8/76	99/28905	30.7337	2.20973e-10	5.05025e-09
GO:0002889	regulation of immunoglobulin mediated immune response	8/76	99/28905	30.7337	2.20973e-10	5.05025e-09
GO:0032609	type II interferon production	9/76	150/28905	22.8197	2.27014e-10	5.14157e-09
GO:0002573	myeloid leukocyte differentiation	11/76	287/28905	14.5771	2.46881e-10	5.52659e-09
GO:0070371	ERK1 and ERK2 cascade	12/76	371/28905	12.3017	2.48411e-10	5.52659e-09
GO:0043367	CD4-positive, alpha-beta T cell differentiation	8/76	103/28905	29.5401	3.04325e-10	6.71117e-09
GO:0002548	monocyte chemotaxis	7/76	65/28905	40.9585	4.03343e-10	8.81742e-09
GO:0045088	regulation of innate immune response	13/76	486/28905	10.1734	4.26506e-10	9.24341e-09
GO:0051090	regulation of DNA-binding transcription factor activity	12/76	391/28905	11.6725	4.51787e-10	9.70763e-09
GO:2000406	positive regulation of T cell migration	6/76	37/28905	61.675	5.88593e-10	1.24756e-08
GO:0050729	positive regulation of inflammatory response	9/76	167/28905	20.4968	5.9053e-10	1.24756e-08
GO:0071222	cellular response to lipopolysaccharide	11/76	312/28905	13.409	5.96754e-10	1.2502e-08
GO:0030099	myeloid cell differentiation	13/76	500/28905	9.88855	6.02282e-10	1.25135e-08
GO:0061082	myeloid leukocyte cytokine production	7/76	69/28905	38.5841	6.1986e-10	1.27096e-08
GO:0043122	regulation of canonical NF-kappaB signal transduction	10/76	235/28905	16.1842	6.21831e-10	1.27096e-08
GO:0032731	positive regulation of interleukin-1 beta production	7/76	70/28905	38.0329	6.87295e-10	1.37345e-08
GO:0070098	chemokine-mediated signaling pathway	7/76	70/28905	38.0329	6.87295e-10	1.37345e-08
GO:0002690	positive regulation of leukocyte chemotaxis	8/76	114/28905	26.6898	6.88364e-10	1.37345e-08
GO:0070374	positive regulation of ERK1 and ERK2 cascade	10/76	240/28905	15.847	7.62709e-10	1.5098e-08
GO:0032675	regulation of interleukin-6 production	9/76	173/28905	19.7859	8.07451e-10	1.58588e-08
GO:0002381	immunoglobulin production involved in immunoglobulin-mediated immune response	7/76	73/28905	36.4699	9.28314e-10	1.80913e-08
GO:0002562	somatic diversification of immune receptors via germline recombination within a single locus	7/76	78/28905	34.1321	1.48956e-09	2.79459e-08
GO:0002714	positive regulation of B cell mediated immunity	7/76	78/28905	34.1321	1.48956e-09	2.79459e-08
GO:0002891	positive regulation of immunoglobulin mediated immune response	7/76	78/28905	34.1321	1.48956e-09	2.79459e-08
GO:0016444	somatic cell DNA recombination	7/76	78/28905	34.1321	1.48956e-09	2.79459e-08
GO:0046637	regulation of alpha-beta T cell differentiation	7/76	78/28905	34.1321	1.48956e-09	2.79459e-08
GO:2000403	positive regulation of lymphocyte migration	6/76	43/28905	53.0692	1.52439e-09	2.83875e-08
GO:0030217	T cell differentiation	11/76	343/28905	12.1971	1.61236e-09	2.95874e-08
GO:0070372	regulation of ERK1 and ERK2 cascade	11/76	343/28905	12.1971	1.61236e-09	2.95874e-08
GO:0002294	CD4-positive, alpha-beta T cell differentiation involved in immune response	7/76	79/28905	33.7	1.63096e-09	2.97119e-08
GO:0032652	regulation of interleukin-1 production	8/76	128/28905	23.7706	1.73658e-09	3.14084e-08
GO:0002293	alpha-beta T cell differentiation involved in immune response	7/76	80/28905	33.2788	1.78362e-09	3.20287e-08
GO:0002287	alpha-beta T cell activation involved in immune response	7/76	81/28905	32.8679	1.94826e-09	3.47371e-08
GO:0010935	regulation of macrophage cytokine production	6/76	45/28905	50.7105	2.02819e-09	3.59076e-08
GO:0032732	positive regulation of interleukin-1 production	7/76	82/28905	32.4671	2.12565e-09	3.73699e-08
GO:0042102	positive regulation of T cell proliferation	8/76	133/28905	22.8769	2.35502e-09	4.11147e-08
GO:0002286	T cell activation involved in immune response	8/76	134/28905	22.7062	2.4993e-09	4.3036e-08
GO:0032612	interleukin-1 production	8/76	134/28905	22.7062	2.4993e-09	4.3036e-08
GO:2000516	positive regulation of CD4-positive, alpha-beta T cell activation	6/76	47/28905	48.5526	2.66266e-09	4.5537e-08
GO:0032649	regulation of type II interferon production	8/76	136/28905	22.3723	2.81098e-09	4.77487e-08
GO:0002200	somatic diversification of immune receptors	7/76	86/28905	30.957	2.97926e-09	5.02676e-08
GO:0002292	T cell differentiation involved in immune response	7/76	87/28905	30.6012	3.23318e-09	5.41881e-08
GO:0002688	regulation of leukocyte chemotaxis	8/76	140/28905	21.7331	3.53658e-09	5.88805e-08
GO:0010818	T cell chemotaxis	5/76	23/28905	82.6802	3.56453e-09	5.89555e-08
GO:0045621	positive regulation of lymphocyte differentiation	8/76	143/28905	21.2771	4.18222e-09	6.87196e-08
GO:0010934	macrophage cytokine production	6/76	52/28905	43.8841	4.99627e-09	8.15625e-08
GO:0051345	positive regulation of hydrolase activity	12/76	488/28905	9.35235	5.46706e-09	8.86722e-08
GO:0030098	lymphocyte differentiation	12/76	490/28905	9.31418	5.72161e-09	9.2206e-08
GO:0034341	response to type II interferon	8/76	149/28905	20.4203	5.7849e-09	9.2632e-08
GO:0002764	immune response-regulating signaling pathway	12/76	497/28905	9.18299	6.69884e-09	1.06588e-07
GO:0002695	negative regulation of leukocyte activation	9/76	221/28905	15.4885	6.93151e-09	1.09596e-07
GO:0061756	leukocyte adhesion to vascular endothelial cell	6/76	56/28905	40.7495	7.90229e-09	1.24165e-07
GO:1904996	positive regulation of leukocyte adhesion to vascular endothelial cell	5/76	27/28905	70.4313	8.48218e-09	1.32448e-07
GO:0045619	regulation of lymphocyte differentiation	9/76	227/28905	15.0791	8.74972e-09	1.35783e-07
GO:0045089	positive regulation of innate immune response	11/76	404/28905	10.3555	8.81301e-09	1.35926e-07
GO:0071887	leukocyte apoptotic process	8/76	159/28905	19.136	9.64249e-09	1.47812e-07
GO:0002204	somatic recombination of immunoglobulin genes involved in immune response	6/76	59/28905	38.6775	1.08981e-08	1.6406e-07
GO:0002208	somatic diversification of immunoglobulins involved in immune response	6/76	59/28905	38.6775	1.08981e-08	1.6406e-07
GO:0045190	isotype switching	6/76	59/28905	38.6775	1.08981e-08	1.6406e-07
GO:0032651	regulation of interleukin-1 beta production	7/76	107/28905	24.8813	1.38372e-08	2.07063e-07
GO:0050866	negative regulation of cell activation	9/76	241/28905	14.2032	1.4699e-08	2.18658e-07
GO:0060907	positive regulation of macrophage cytokine production	5/76	30/28905	63.3882	1.48812e-08	2.20066e-07
GO:0002833	positive regulation of response to biotic stimulus	11/76	431/28905	9.70677	1.71229e-08	2.51737e-07
GO:0032653	regulation of interleukin-10 production	6/76	64/28905	35.6558	1.79469e-08	2.62317e-07
GO:0032611	interleukin-1 beta production	7/76	113/28905	23.5602	2.02383e-08	2.92409e-07
GO:0032755	positive regulation of interleukin-6 production	7/76	113/28905	23.5602	2.02383e-08	2.92409e-07
GO:0048535	lymph node development	5/76	32/28905	59.4264	2.09427e-08	3.00857e-07
GO:0032613	interleukin-10 production	6/76	67/28905	34.0593	2.37401e-08	3.39106e-07
GO:0016447	somatic recombination of immunoglobulin gene segments	6/76	68/28905	33.5584	2.59835e-08	3.69054e-07
GO:0002828	regulation of type 2 immune response	5/76	34/28905	55.9307	2.88198e-08	4.0704e-07
GO:0043372	positive regulation of CD4-positive, alpha-beta T cell differentiation	5/76	35/28905	54.3327	3.35544e-08	4.71261e-07
GO:0071346	cellular response to type II interferon	7/76	122/28905	21.8222	3.44474e-08	4.81115e-07
GO:0030888	regulation of B cell proliferation	6/76	73/28905	31.2599	3.99942e-08	5.55499e-07
GO:0045580	regulation of T cell differentiation	8/76	193/28905	15.7649	4.36922e-08	6.03528e-07
GO:0045582	positive regulation of T cell differentiation	7/76	127/28905	20.963	4.54751e-08	6.24723e-07
GO:0016445	somatic diversification of immunoglobulins	6/76	75/28905	30.4263	4.71116e-08	6.40209e-07
GO:0045428	regulation of nitric oxide biosynthetic process	6/76	75/28905	30.4263	4.71116e-08	6.40209e-07
GO:1904994	regulation of leukocyte adhesion to vascular endothelial cell	5/76	38/28905	50.0433	5.15636e-08	6.96941e-07
GO:0002763	positive regulation of myeloid leukocyte differentiation	6/76	77/28905	29.636	5.52424e-08	7.42671e-07
GO:0007204	positive regulation of cytosolic calcium ion concentration	8/76	200/28905	15.2132	5.75543e-08	7.69636e-07
GO:0002757	immune response-activating signaling pathway	11/76	486/28905	8.60827	5.80801e-08	7.72558e-07
GO:0010819	regulation of T cell chemotaxis	4/76	15/28905	101.421	5.89159e-08	7.7955e-07
GO:0042093	T-helper cell differentiation	6/76	78/28905	29.2561	5.97218e-08	7.81982e-07
GO:0080164	regulation of nitric oxide metabolic process	6/76	78/28905	29.2561	5.97218e-08	7.81982e-07
GO:0051092	positive regulation of NF-kappaB transcription factor activity	7/76	136/28905	19.5758	7.28893e-08	9.49449e-07
GO:0002418	immune response to tumor cell	5/76	41/28905	46.3816	7.65129e-08	9.86428e-07
GO:0045191	regulation of isotype switching	5/76	41/28905	46.3816	7.65129e-08	9.86428e-07
GO:0001776	leukocyte homeostasis	7/76	141/28905	18.8816	9.33987e-08	1.19329e-06
GO:0097696	receptor signaling pathway via STAT	8/76	213/28905	14.2847	9.35077e-08	1.19329e-06
GO:0061081	positive regulation of myeloid leukocyte cytokine production involved in immune response	5/76	43/28905	44.2243	9.78789e-08	1.24277e-06
GO:0016064	immunoglobulin mediated immune response	9/76	302/28905	11.3343	1.01651e-07	1.28417e-06
GO:0019724	B cell mediated immunity	9/76	305/28905	11.2228	1.10544e-07	1.38954e-06
GO:0048872	homeostasis of number of cells	10/76	408/28905	9.32179	1.17166e-07	1.46545e-06
GO:0006809	nitric oxide biosynthetic process	6/76	88/28905	25.9315	1.23418e-07	1.536e-06
GO:0001771	immunological synapse formation	4/76	18/28905	84.5175	1.31288e-07	1.6259e-06
GO:0031341	regulation of cell killing	7/76	153/28905	17.4007	1.63298e-07	2.01241e-06
GO:0046209	nitric oxide metabolic process	6/76	93/28905	24.5374	1.71799e-07	2.10319e-06
GO:0001562	response to protozoan	5/76	48/28905	39.6176	1.72338e-07	2.10319e-06
GO:0002761	regulation of myeloid leukocyte differentiation	7/76	157/28905	16.9573	1.94702e-07	2.35776e-06
GO:2001057	reactive nitrogen species metabolic process	6/76	95/28905	24.0208	1.95073e-07	2.35776e-06
GO:0042092	type 2 immune response	5/76	50/28905	38.0329	2.12375e-07	2.5546e-06
GO:0006310	DNA recombination	9/76	331/28905	10.3413	2.20666e-07	2.64169e-06
GO:0006909	phagocytosis	8/76	239/28905	12.7307	2.25779e-07	2.69009e-06
GO:1902624	positive regulation of neutrophil migration	5/76	51/28905	37.2872	2.34978e-07	2.78648e-06
GO:0043270	positive regulation of monoatomic ion transport	8/76	241/28905	12.625	2.40573e-07	2.83944e-06
GO:1901623	regulation of lymphocyte chemotaxis	4/76	21/28905	72.4436	2.55252e-07	2.99861e-06
GO:0002456	T cell mediated immunity	7/76	164/28905	16.2336	2.61923e-07	3.06267e-06
GO:0048245	eosinophil chemotaxis	4/76	22/28905	69.1507	3.11354e-07	3.62381e-06
GO:0002347	response to tumor cell	5/76	54/28905	35.2156	3.14411e-07	3.64006e-06
GO:0046635	positive regulation of alpha-beta T cell activation	6/76	103/28905	22.1551	3.15645e-07	3.64006e-06
GO:0046638	positive regulation of alpha-beta T cell differentiation	5/76	55/28905	34.5754	3.45145e-07	3.96208e-06
GO:0055074	calcium ion homeostasis	9/76	354/28905	9.66938	3.87709e-07	4.43045e-06
GO:0002369	T cell cytokine production	5/76	57/28905	33.3622	4.13727e-07	4.70638e-06
GO:0045591	positive regulation of regulatory T cell differentiation	4/76	24/28905	63.3882	4.50483e-07	5.10141e-06
GO:0031640	killing of cells of another organism	6/76	110/28905	20.7452	4.66006e-07	5.23009e-06
GO:0141061	disruption of cell in another organism	6/76	110/28905	20.7452	4.66006e-07	5.23009e-06
GO:0001909	leukocyte mediated cytotoxicity	7/76	179/28905	14.8732	4.73591e-07	5.29159e-06
GO:0050731	positive regulation of peptidyl-tyrosine phosphorylation	7/76	182/28905	14.628	5.29748e-07	5.89286e-06
GO:0042116	macrophage activation	6/76	114/28905	20.0173	5.75451e-07	6.37306e-06
GO:0072677	eosinophil migration	4/76	26/28905	58.5121	6.31275e-07	6.94798e-06
GO:1902622	regulation of neutrophil migration	5/76	62/28905	30.6717	6.32891e-07	6.94798e-06
GO:0009615	response to virus	9/76	377/28905	9.07947	6.5517e-07	7.16129e-06
GO:0045639	positive regulation of myeloid cell differentiation	6/76	118/28905	19.3388	7.05127e-07	7.67398e-06
GO:0051051	negative regulation of transport	10/76	497/28905	7.65249	7.1394e-07	7.7364e-06
GO:0070498	interleukin-1-mediated signaling pathway	4/76	27/28905	56.345	7.39587e-07	7.97992e-06
GO:0071356	cellular response to tumor necrosis factor	7/76	193/28905	13.7943	7.85978e-07	8.44422e-06
GO:0048660	regulation of smooth muscle cell proliferation	7/76	194/28905	13.7232	8.13697e-07	8.70483e-06
GO:0090026	positive regulation of monocyte chemotaxis	4/76	28/28905	54.3327	8.61134e-07	9.17327e-06
GO:0042100	B cell proliferation	6/76	123/28905	18.5526	8.99943e-07	9.48617e-06
GO:0050764	regulation of phagocytosis	6/76	123/28905	18.5526	8.99943e-07	9.48617e-06
GO:0051250	negative regulation of lymphocyte activation	7/76	197/28905	13.5142	9.01828e-07	9.48617e-06
GO:1905517	macrophage migration	5/76	67/28905	28.3828	9.34945e-07	9.79355e-06
GO:0042063	gliogenesis	9/76	397/28905	8.62207	1.00534e-06	1.04872e-05
GO:2000106	regulation of leukocyte apoptotic process	6/76	126/28905	18.1109	1.03658e-06	1.07685e-05
GO:0048145	regulation of fibroblast proliferation	6/76	127/28905	17.9683	1.08573e-06	1.12326e-05
GO:0048659	smooth muscle cell proliferation	7/76	203/28905	13.1148	1.10226e-06	1.13569e-05
GO:0007259	receptor signaling pathway via JAK-STAT	7/76	205/28905	12.9868	1.17685e-06	1.2076e-05
GO:0006109	regulation of carbohydrate metabolic process	7/76	206/28905	12.9238	1.21571e-06	1.24239e-05
GO:0045830	positive regulation of isotype switching	4/76	31/28905	49.0747	1.31546e-06	1.3389e-05
GO:0034612	response to tumor necrosis factor	7/76	213/28905	12.4991	1.51897e-06	1.53979e-05
GO:0002825	regulation of T-helper 1 type immune response	4/76	33/28905	46.1005	1.70395e-06	1.72037e-05
GO:0002768	immune response-regulating cell surface receptor signaling pathway	8/76	313/28905	9.72087	1.7209e-06	1.73054e-05
GO:0051607	defense response to virus	8/76	314/28905	9.68991	1.7622e-06	1.75968e-05
GO:0051928	positive regulation of calcium ion transport	6/76	138/28905	16.536	1.76388e-06	1.75968e-05
GO:0030316	osteoclast differentiation	6/76	139/28905	16.4171	1.83963e-06	1.828e-05
GO:0046633	alpha-beta T cell proliferation	5/76	77/28905	24.6967	1.87401e-06	1.85482e-05
GO:1901342	regulation of vasculature development	8/76	317/28905	9.59821	1.89118e-06	1.86448e-05
GO:0071353	cellular response to interleukin-4	4/76	34/28905	44.7446	1.9273e-06	1.89267e-05
GO:0042742	defense response to bacterium	9/76	430/28905	7.96037	1.93837e-06	1.89613e-05
GO:0010959	regulation of metal ion transport	9/76	431/28905	7.9419	1.97556e-06	1.92503e-05
GO:2001233	regulation of apoptotic signaling pathway	9/76	436/28905	7.85083	2.17092e-06	2.10721e-05
GO:0009306	protein secretion	9/76	438/28905	7.81498	2.2536e-06	2.17906e-05
GO:0035592	establishment of protein localization to extracellular region	9/76	439/28905	7.79718	2.29595e-06	2.2115e-05
GO:0006874	intracellular calcium ion homeostasis	8/76	328/28905	9.27632	2.43525e-06	2.32188e-05
GO:0070670	response to interleukin-4	4/76	36/28905	42.2588	2.43825e-06	2.32188e-05
GO:0090025	regulation of monocyte chemotaxis	4/76	36/28905	42.2588	2.43825e-06	2.32188e-05
GO:0050769	positive regulation of neurogenesis	8/76	330/28905	9.2201	2.54725e-06	2.4149e-05
GO:0045123	cellular extravasation	5/76	82/28905	23.1908	2.56166e-06	2.4149e-05
GO:0071692	protein localization to extracellular region	9/76	445/28905	7.69205	2.56475e-06	2.4149e-05
GO:0050708	regulation of protein secretion	8/76	333/28905	9.13703	2.72346e-06	2.55477e-05
GO:0141060	disruption of anatomical structure in another organism	6/76	150/28905	15.2132	2.86291e-06	2.67559e-05
GO:0022408	negative regulation of cell-cell adhesion	7/76	236/28905	11.2809	2.99681e-06	2.79037e-05
GO:0070228	regulation of lymphocyte apoptotic process	5/76	85/28905	22.3723	3.06071e-06	2.83934e-05
GO:0048144	fibroblast proliferation	6/76	152/28905	15.013	3.09105e-06	2.85694e-05
GO:0006959	humoral immune response	8/76	339/28905	8.97531	3.10713e-06	2.86129e-05
GO:1904064	positive regulation of cation transmembrane transport	6/76	153/28905	14.9149	3.21055e-06	2.94573e-05
GO:0045637	regulation of myeloid cell differentiation	7/76	239/28905	11.1393	3.25711e-06	2.97759e-05
GO:0001773	myeloid dendritic cell activation	4/76	39/28905	39.0081	3.38433e-06	3.08268e-05
GO:0150076	neuroinflammatory response	5/76	87/28905	21.858	3.43372e-06	3.11168e-05
GO:0050777	negative regulation of immune response	7/76	241/28905	11.0469	3.44092e-06	3.11168e-05
GO:0097191	extrinsic apoptotic signaling pathway	7/76	243/28905	10.956	3.6333e-06	3.27388e-05
GO:0045589	regulation of regulatory T cell differentiation	4/76	40/28905	38.0329	3.75289e-06	3.34566e-05
GO:0045672	positive regulation of osteoclast differentiation	4/76	40/28905	38.0329	3.75289e-06	3.34566e-05
GO:0050901	leukocyte tethering or rolling	4/76	40/28905	38.0329	3.75289e-06	3.34566e-05
GO:0002361	CD4-positive, CD25-positive, alpha-beta regulatory T cell differentiation	3/76	12/28905	95.0822	3.77787e-06	3.35603e-05
GO:0032102	negative regulation of response to external stimulus	9/76	470/28905	7.28289	3.99772e-06	3.53883e-05
GO:0050868	negative regulation of T cell activation	6/76	162/28905	14.0863	4.46516e-06	3.93874e-05
GO:0008037	cell recognition	6/76	163/28905	13.9998	4.6262e-06	4.06653e-05
GO:0014015	positive regulation of gliogenesis	5/76	93/28905	20.4478	4.77078e-06	4.179e-05
GO:0060759	regulation of response to cytokine stimulus	6/76	164/28905	13.9145	4.79193e-06	4.18296e-05
GO:0032733	positive regulation of interleukin-10 production	4/76	43/28905	35.3794	5.03759e-06	4.33716e-05
GO:0042832	defense response to protozoan	4/76	43/28905	35.3794	5.03759e-06	4.33716e-05
GO:0045622	regulation of T-helper cell differentiation	4/76	43/28905	35.3794	5.03759e-06	4.33716e-05
GO:0097028	dendritic cell differentiation	4/76	43/28905	35.3794	5.03759e-06	4.33716e-05
GO:0050730	regulation of peptidyl-tyrosine phosphorylation	7/76	256/28905	10.3996	5.11543e-06	4.38914e-05
GO:1900180	regulation of protein localization to nucleus	6/76	166/28905	13.7468	5.13789e-06	4.39342e-05
GO:0032660	regulation of interleukin-17 production	4/76	44/28905	34.5754	5.53033e-06	4.71297e-05
GO:0034767	positive regulation of monoatomic ion transmembrane transport	6/76	169/28905	13.5028	5.69465e-06	4.83661e-05
GO:0002724	regulation of T cell cytokine production	4/76	45/28905	33.807	6.05781e-06	5.11051e-05
GO:0045066	regulatory T cell differentiation	4/76	45/28905	33.807	6.05781e-06	5.11051e-05
GO:0010820	positive regulation of T cell chemotaxis	3/76	14/28905	81.4991	6.22702e-06	5.2357e-05
GO:0042060	wound healing	8/76	373/28905	8.15719	6.26324e-06	5.2486e-05
GO:0002221	pattern recognition receptor signaling pathway	7/76	267/28905	9.97117	6.73432e-06	5.62461e-05
GO:0032620	interleukin-17 production	4/76	47/28905	32.3684	7.22311e-06	6.01288e-05
GO:0002829	negative regulation of type 2 immune response	3/76	15/28905	76.0658	7.76905e-06	6.40373e-05
GO:0035729	cellular response to hepatocyte growth factor stimulus	3/76	15/28905	76.0658	7.76905e-06	6.40373e-05
GO:1903238	positive regulation of leukocyte tethering or rolling	3/76	15/28905	76.0658	7.76905e-06	6.40373e-05
GO:1903038	negative regulation of leukocyte cell-cell adhesion	6/76	179/28905	12.7485	7.91519e-06	6.50288e-05
GO:0002691	regulation of cellular extravasation	4/76	49/28905	31.0473	8.5461e-06	6.95304e-05
GO:0030890	positive regulation of B cell proliferation	4/76	49/28905	31.0473	8.5461e-06	6.95304e-05
GO:1905521	regulation of macrophage migration	4/76	49/28905	31.0473	8.5461e-06	6.95304e-05
GO:0002758	innate immune response-activating signaling pathway	7/76	278/28905	9.57663	8.75837e-06	7.07992e-05
GO:0051924	regulation of calcium ion transport	7/76	278/28905	9.57663	8.75837e-06	7.07992e-05
GO:0051962	positive regulation of nervous system development	8/76	392/28905	7.76182	8.98924e-06	7.24325e-05
GO:0001774	microglial cell activation	4/76	50/28905	30.4263	9.27077e-06	7.44624e-05
GO:0033002	muscle cell proliferation	7/76	281/28905	9.47439	9.39049e-06	7.51837e-05
GO:0045429	positive regulation of nitric oxide biosynthetic process	4/76	51/28905	29.8297	1.00398e-05	8.0127e-05
GO:0031343	positive regulation of cell killing	5/76	110/28905	17.2877	1.08515e-05	8.63315e-05
GO:0035728	response to hepatocyte growth factor	3/76	17/28905	67.1169	1.1567e-05	9.17332e-05
GO:1904407	positive regulation of nitric oxide metabolic process	4/76	53/28905	28.7041	1.17176e-05	9.26351e-05
GO:0070227	lymphocyte apoptotic process	5/76	113/28905	16.8287	1.2369e-05	9.74788e-05
GO:0002269	leukocyte activation involved in inflammatory response	4/76	54/28905	28.1725	1.26298e-05	9.92231e-05
GO:0032965	regulation of collagen biosynthetic process	4/76	55/28905	27.6603	1.35933e-05	0.00010646
GO:0140131	positive regulation of lymphocyte chemotaxis	3/76	18/28905	63.3882	1.38541e-05	0.000108165
GO:0097553	calcium ion transmembrane import into cytosol	6/76	198/28905	11.5251	1.40538e-05	0.000109385
GO:0060251	regulation of glial cell proliferation	4/76	56/28905	27.1664	1.46099e-05	0.000113281
GO:0048661	positive regulation of smooth muscle cell proliferation	5/76	117/28905	16.2534	1.46445e-05	0.000113281
GO:0002218	activation of innate immune response	7/76	303/28905	8.78648	1.52855e-05	0.000117293
GO:0002429	immune response-activating cell surface receptor signaling pathway	7/76	303/28905	8.78648	1.52855e-05	0.000117293
GO:0050830	defense response to Gram-positive bacterium	6/76	201/28905	11.3531	1.53031e-05	0.000117293
GO:0050678	regulation of epithelial cell proliferation	8/76	426/28905	7.14233	1.63783e-05	0.000123969
GO:0002295	T-helper cell lineage commitment	3/76	19/28905	60.0519	1.64207e-05	0.000123969
GO:0002827	positive regulation of T-helper 1 type immune response	3/76	19/28905	60.0519	1.64207e-05	0.000123969
GO:0032695	negative regulation of interleukin-12 production	3/76	19/28905	60.0519	1.64207e-05	0.000123969
GO:0032700	negative regulation of interleukin-17 production	3/76	19/28905	60.0519	1.64207e-05	0.000123969
GO:0018108	peptidyl-tyrosine phosphorylation	7/76	309/28905	8.61587	1.73397e-05	0.000130515
GO:0045765	regulation of angiogenesis	7/76	310/28905	8.58807	1.77033e-05	0.000132854
GO:0032945	negative regulation of mononuclear cell proliferation	5/76	122/28905	15.5873	1.79337e-05	0.000133852
GO:0061900	glial cell activation	4/76	59/28905	25.785	1.79961e-05	0.000133852
GO:2000351	regulation of endothelial cell apoptotic process	4/76	59/28905	25.785	1.79961e-05	0.000133852
GO:0018212	peptidyl-tyrosine modification	7/76	311/28905	8.56046	1.80731e-05	0.000134029
GO:0031348	negative regulation of defense response	7/76	312/28905	8.53302	1.84494e-05	0.000136417
GO:0045058	T cell selection	4/76	61/28905	24.9396	2.05527e-05	0.000151523
GO:0072577	endothelial cell apoptotic process	4/76	62/28905	24.5374	2.19264e-05	0.000161179
GO:0031334	positive regulation of protein-containing complex assembly	6/76	215/28905	10.6138	2.23761e-05	0.000163614
GO:0051770	positive regulation of nitric-oxide synthase biosynthetic process	3/76	21/28905	54.3327	2.2453e-05	0.000163614
GO:0070230	positive regulation of lymphocyte apoptotic process	3/76	21/28905	54.3327	2.2453e-05	0.000163614
GO:0048534	hematopoietic or lymphoid organ development	5/76	128/28905	14.8566	2.26105e-05	0.000163812
GO:0070664	negative regulation of leukocyte proliferation	5/76	128/28905	14.8566	2.26105e-05	0.000163812
GO:0010712	regulation of collagen metabolic process	4/76	63/28905	24.1479	2.33665e-05	0.000168319
GO:0045912	negative regulation of carbohydrate metabolic process	4/76	63/28905	24.1479	2.33665e-05	0.000168319
GO:1904035	regulation of epithelial cell apoptotic process	5/76	130/28905	14.628	2.43634e-05	0.000174999
GO:0006816	calcium ion transport	8/76	451/28905	6.74641	2.46177e-05	0.000176321
GO:1904062	regulation of monoatomic cation transmembrane transport	7/76	328/28905	8.11678	2.54069e-05	0.000181457
GO:0032693	negative regulation of interleukin-10 production	3/76	22/28905	51.863	2.5949e-05	0.000184282
GO:0043373	CD4-positive, alpha-beta T cell lineage commitment	3/76	22/28905	51.863	2.5949e-05	0.000184282
GO:0000018	regulation of DNA recombination	5/76	132/28905	14.4064	2.62202e-05	0.000185683
GO:0032964	collagen biosynthetic process	4/76	65/28905	23.4049	2.64532e-05	0.000186284
GO:0060760	positive regulation of response to cytokine stimulus	4/76	65/28905	23.4049	2.64532e-05	0.000186284
GO:0046822	regulation of nucleocytoplasmic transport	5/76	135/28905	14.0863	2.92094e-05	0.000205119
GO:0002922	positive regulation of humoral immune response	3/76	23/28905	49.6081	2.9785e-05	0.000207998
GO:0045624	positive regulation of T-helper cell differentiation	3/76	23/28905	49.6081	2.9785e-05	0.000207998
GO:0051209	release of sequestered calcium ion into cytosol	5/76	136/28905	13.9827	3.02625e-05	0.000210747
GO:0051283	negative regulation of sequestering of calcium ion	5/76	137/28905	13.8806	3.13447e-05	0.000217086
GO:0030100	regulation of endocytosis	7/76	339/28905	7.8534	3.13453e-05	0.000217086
GO:0071622	regulation of granulocyte chemotaxis	4/76	68/28905	22.3723	3.16303e-05	0.000218458
GO:0007162	negative regulation of cell adhesion	7/76	342/28905	7.78451	3.31494e-05	0.000228322
GO:0051282	regulation of sequestering of calcium ion	5/76	139/28905	13.6809	3.35992e-05	0.000230788
GO:0002363	alpha-beta T cell lineage commitment	3/76	24/28905	47.5411	3.39756e-05	0.000230851
GO:0043011	myeloid dendritic cell differentiation	3/76	24/28905	47.5411	3.39756e-05	0.000230851
GO:0097398	cellular response to interleukin-17	3/76	24/28905	47.5411	3.39756e-05	0.000230851
GO:1903236	regulation of leukocyte tethering or rolling	3/76	24/28905	47.5411	3.39756e-05	0.000230851
GO:0051208	sequestering of calcium ion	5/76	141/28905	13.4868	3.59775e-05	0.000243794
GO:0050679	positive regulation of epithelial cell proliferation	6/76	235/28905	9.71053	3.68292e-05	0.000248894
GO:1904892	regulation of receptor signaling pathway via STAT	5/76	142/28905	13.3919	3.72145e-05	0.000250824
GO:0002224	toll-like receptor signaling pathway	4/76	71/28905	21.427	3.75135e-05	0.000252163
GO:0014013	regulation of gliogenesis	5/76	143/28905	13.2982	3.84843e-05	0.000257999
GO:0007160	cell-matrix adhesion	6/76	238/28905	9.58812	3.95279e-05	0.000263646
GO:0045911	positive regulation of DNA recombination	4/76	72/28905	21.1294	3.96413e-05	0.000263646
GO:0046640	regulation of alpha-beta T cell proliferation	4/76	72/28905	21.1294	3.96413e-05	0.000263646
GO:1904894	positive regulation of receptor signaling pathway via STAT	4/76	73/28905	20.8399	4.1856e-05	0.000277641
GO:0043369	CD4-positive or CD8-positive, alpha-beta T cell lineage commitment	3/76	26/28905	43.8841	4.34797e-05	0.000287653
GO:0034764	positive regulation of transmembrane transport	6/76	243/28905	9.39084	4.43767e-05	0.000292816
GO:0050767	regulation of neurogenesis	8/76	494/28905	6.15917	4.68685e-05	0.000308449
GO:0035743	CD4-positive, alpha-beta T cell cytokine production	3/76	27/28905	42.2588	4.88222e-05	0.000319633
GO:0097396	response to interleukin-17	3/76	27/28905	42.2588	4.88222e-05	0.000319633
GO:1904951	positive regulation of establishment of protein localization	7/76	364/28905	7.31402	4.91688e-05	0.000321066
GO:0034765	regulation of monoatomic ion transmembrane transport	7/76	366/28905	7.27405	5.08947e-05	0.000331475
GO:0050852	T cell receptor signaling pathway	5/76	152/28905	12.5108	5.14852e-05	0.000334454
GO:0045063	T-helper 1 cell differentiation	3/76	28/28905	40.7495	5.45776e-05	0.000353629
GO:0001959	regulation of cytokine-mediated signaling pathway	5/76	154/28905	12.3483	5.47866e-05	0.000354071
GO:2001234	negative regulation of apoptotic signaling pathway	6/76	253/28905	9.01966	5.5504e-05	0.000357787
GO:0014009	glial cell proliferation	4/76	79/28905	19.2572	5.70946e-05	0.000366163
GO:0048146	positive regulation of fibroblast proliferation	4/76	79/28905	19.2572	5.70946e-05	0.000366163
GO:0042306	regulation of protein import into nucleus	4/76	80/28905	19.0164	5.99803e-05	0.000383691
GO:0051767	nitric-oxide synthase biosynthetic process	3/76	29/28905	39.3444	6.076e-05	0.00038671
GO:0051769	regulation of nitric-oxide synthase biosynthetic process	3/76	29/28905	39.3444	6.076e-05	0.00038671
GO:0022612	gland morphogenesis	5/76	158/28905	12.0357	6.18786e-05	0.000392836
GO:0009988	cell-cell recognition	4/76	81/28905	18.7817	6.29709e-05	0.000397761
GO:0051279	regulation of release of sequestered calcium ion into cytosol	4/76	81/28905	18.7817	6.29709e-05	0.000397761
GO:0002837	regulation of immune response to tumor cell	3/76	30/28905	38.0329	6.73835e-05	0.000423505
GO:0060252	positive regulation of glial cell proliferation	3/76	30/28905	38.0329	6.73835e-05	0.000423505
GO:0002834	regulation of response to tumor cell	3/76	31/28905	36.806	7.44622e-05	0.000465667
GO:0033198	response to ATP	3/76	31/28905	36.806	7.44622e-05	0.000465667
GO:1904019	epithelial cell apoptotic process	5/76	166/28905	11.4557	7.81736e-05	0.000487664
GO:0032722	positive regulation of chemokine production	4/76	86/28905	17.6897	7.95802e-05	0.00049521
GO:0002698	negative regulation of immune effector process	5/76	167/28905	11.3871	8.04223e-05	0.000499214
GO:0001780	neutrophil homeostasis	3/76	32/28905	35.6558	8.201e-05	0.000507816
GO:2001236	regulation of extrinsic apoptotic signaling pathway	5/76	169/28905	11.2523	8.50687e-05	0.000525461
GO:0045662	negative regulation of myoblast differentiation	3/76	33/28905	34.5754	9.00406e-05	0.000553453
GO:2000108	positive regulation of leukocyte apoptotic process	3/76	33/28905	34.5754	9.00406e-05	0.000553453
GO:0050728	negative regulation of inflammatory response	5/76	172/28905	11.0561	9.24227e-05	0.000566709
GO:0002313	mature B cell differentiation involved in immune response	3/76	34/28905	33.5584	9.85677e-05	0.000599998
GO:0002360	T cell lineage commitment	3/76	34/28905	33.5584	9.85677e-05	0.000599998
GO:0002726	positive regulation of T cell cytokine production	3/76	34/28905	33.5584	9.85677e-05	0.000599998
GO:0050766	positive regulation of phagocytosis	4/76	91/28905	16.7178	9.91689e-05	0.0006022
GO:1903034	regulation of response to wounding	5/76	176/28905	10.8048	0.000102978	0.000623821
GO:0002719	negative regulation of cytokine production involved in immune response	3/76	35/28905	32.5996	0.000107605	0.000648726
GO:0036336	dendritic cell migration	3/76	35/28905	32.5996	0.000107605	0.000648726
GO:0001894	tissue homeostasis	6/76	286/28905	7.97893	0.00010893	0.000653582
GO:0060249	anatomical structure homeostasis	6/76	286/28905	7.97893	0.00010893	0.000653582
GO:0010574	regulation of vascular endothelial growth factor production	3/76	36/28905	31.6941	0.000117165	0.000698145
GO:0050869	negative regulation of B cell activation	3/76	36/28905	31.6941	0.000117165	0.000698145
GO:0032729	positive regulation of type II interferon production	4/76	95/28905	16.0139	0.000117191	0.000698145
GO:0006606	protein import into nucleus	5/76	182/28905	10.4486	0.000120518	0.000716272
GO:1904427	positive regulation of calcium ion transmembrane transport	4/76	96/28905	15.847	0.000122043	0.000723625
GO:0032386	regulation of intracellular transport	6/76	293/28905	7.78831	0.000124286	0.000735186
GO:1903169	regulation of calcium ion transmembrane transport	5/76	184/28905	10.335	0.000126847	0.00074752
GO:0045670	regulation of osteoclast differentiation	4/76	97/28905	15.6837	0.00012704	0.00074752
GO:0090023	positive regulation of neutrophil chemotaxis	3/76	37/28905	30.8375	0.000127263	0.00074752
GO:1904018	positive regulation of vasculature development	5/76	185/28905	10.2792	0.000130105	0.000762432
GO:0051170	import into nucleus	5/76	187/28905	10.1692	0.000136813	0.000798024
GO:1903531	negative regulation of secretion by cell	5/76	187/28905	10.1692	0.000136813	0.000798024
GO:0010506	regulation of autophagy	6/76	300/28905	7.60658	0.000141312	0.000822358
GO:0007229	integrin-mediated signaling pathway	4/76	101/28905	15.0625	0.000148519	0.000860316
GO:0120162	positive regulation of cold-induced thermogenesis	4/76	101/28905	15.0625	0.000148519	0.000860316
GO:0010573	vascular endothelial growth factor production	3/76	40/28905	28.5247	0.000160907	0.0009278
GO:0071624	positive regulation of granulocyte chemotaxis	3/76	40/28905	28.5247	0.000160907	0.0009278
GO:0050851	antigen receptor-mediated signaling pathway	5/76	194/28905	9.80229	0.0001624	0.000934265
GO:0043087	regulation of GTPase activity	6/76	309/28905	7.38503	0.000165867	0.000949861
GO:0051222	positive regulation of protein transport	6/76	309/28905	7.38503	0.000165867	0.000949861
GO:1900182	positive regulation of protein localization to nucleus	4/76	104/28905	14.628	0.000166267	0.000949991
GO:0001659	temperature homeostasis	5/76	196/28905	9.70227	0.000170342	0.000971063
GO:0071634	regulation of transforming growth factor beta production	3/76	41/28905	27.8289	0.000173283	0.000985595
GO:0062197	cellular response to chemical stress	6/76	313/28905	7.29065	0.00017781	0.00100906
GO:0060485	mesenchyme development	6/76	314/28905	7.26743	0.000180899	0.00102428
GO:0032689	negative regulation of type II interferon production	3/76	42/28905	27.1664	0.00018626	0.00104991
GO:0051281	positive regulation of release of sequestered calcium ion into cytosol	3/76	42/28905	27.1664	0.00018626	0.00104991
GO:0043254	regulation of protein-containing complex assembly	7/76	453/28905	5.87705	0.000190983	0.00107412
GO:0042267	natural killer cell mediated cytotoxicity	4/76	108/28905	14.0863	0.000192252	0.00107884
GO:0046032	ADP catabolic process	4/76	109/28905	13.957	0.000199181	0.00111156
GO:0002335	mature B cell differentiation	3/76	43/28905	26.5346	0.000199852	0.00111156
GO:0043277	apoptotic cell clearance	3/76	43/28905	26.5346	0.000199852	0.00111156
GO:0071604	transforming growth factor beta production	3/76	43/28905	26.5346	0.000199852	0.00111156
GO:0051054	positive regulation of DNA metabolic process	6/76	321/28905	7.10895	0.000203733	0.00113065
GO:0002228	natural killer cell mediated immunity	4/76	111/28905	13.7055	0.000213575	0.00118266
GO:0043368	positive T cell selection	3/76	44/28905	25.9315	0.00021407	0.0011828
GO:0016525	negative regulation of angiogenesis	4/76	112/28905	13.5832	0.000221047	0.001216
GO:0035303	regulation of dephosphorylation	4/76	112/28905	13.5832	0.000221047	0.001216
GO:0009137	purine nucleoside diphosphate catabolic process	4/76	113/28905	13.463	0.000228705	0.00124573
GO:0009181	purine ribonucleoside diphosphate catabolic process	4/76	113/28905	13.463	0.000228705	0.00124573
GO:0043255	regulation of carbohydrate biosynthetic process	4/76	113/28905	13.463	0.000228705	0.00124573
GO:0046031	ADP metabolic process	4/76	113/28905	13.463	0.000228705	0.00124573
GO:0090022	regulation of neutrophil chemotaxis	3/76	45/28905	25.3553	0.000228928	0.00124573
GO:1901652	response to peptide	7/76	467/28905	5.70086	0.000229855	0.00124807
GO:2000181	negative regulation of blood vessel morphogenesis	4/76	114/28905	13.3449	0.000236552	0.00128166
GO:0051048	negative regulation of secretion	5/76	211/28905	9.01253	0.000239765	0.00129628
GO:0048147	negative regulation of fibroblast proliferation	3/76	46/28905	24.8041	0.000244438	0.00131671
GO:1901343	negative regulation of vasculature development	4/76	115/28905	13.2288	0.000244591	0.00131671
GO:0002701	negative regulation of production of molecular mediator of immune response	3/76	47/28905	24.2763	0.000260612	0.00139447
GO:0048246	macrophage chemotaxis	3/76	47/28905	24.2763	0.000260612	0.00139447
GO:0009191	ribonucleoside diphosphate catabolic process	4/76	117/28905	13.0027	0.000261256	0.00139447
GO:0032642	regulation of chemokine production	4/76	117/28905	13.0027	0.000261256	0.00139447
GO:0034504	protein localization to nucleus	6/76	337/28905	6.77144	0.000264497	0.00140878
GO:0048771	tissue remodeling	5/76	216/28905	8.80391	0.00026712	0.00141974
GO:0070588	calcium ion transmembrane transport	6/76	338/28905	6.7514	0.000268721	0.00142524
GO:0009135	purine nucleoside diphosphate metabolic process	4/76	118/28905	12.8925	0.000269887	0.00142541
GO:0009179	purine ribonucleoside diphosphate metabolic process	4/76	118/28905	12.8925	0.000269887	0.00142541
GO:0046636	negative regulation of alpha-beta T cell activation	3/76	48/28905	23.7706	0.000277462	0.00145929
GO:0070542	response to fatty acid	3/76	48/28905	23.7706	0.000277462	0.00145929
GO:0043280	positive regulation of cysteine-type endopeptidase activity involved in apoptotic process	4/76	119/28905	12.7842	0.000278722	0.00146285
GO:0009134	nucleoside diphosphate catabolic process	4/76	120/28905	12.6776	0.000287762	0.00150402
GO:0050672	negative regulation of lymphocyte proliferation	4/76	120/28905	12.6776	0.000287762	0.00150402
GO:0002262	myeloid cell homeostasis	5/76	221/28905	8.60473	0.000296784	0.00154593
GO:0002709	regulation of T cell mediated immunity	4/76	121/28905	12.5729	0.000297011	0.00154593
GO:0002604	regulation of dendritic cell antigen processing and presentation	2/76	10/28905	76.0658	0.000302848	0.00155063
GO:0032627	interleukin-23 production	2/76	10/28905	76.0658	0.000302848	0.00155063
GO:0032667	regulation of interleukin-23 production	2/76	10/28905	76.0658	0.000302848	0.00155063
GO:0070091	glucagon secretion	2/76	10/28905	76.0658	0.000302848	0.00155063
GO:0070092	regulation of glucagon secretion	2/76	10/28905	76.0658	0.000302848	0.00155063
GO:0070391	response to lipoteichoic acid	2/76	10/28905	76.0658	0.000302848	0.00155063
GO:0071223	cellular response to lipoteichoic acid	2/76	10/28905	76.0658	0.000302848	0.00155063
GO:0071447	cellular response to hydroperoxide	2/76	10/28905	76.0658	0.000302848	0.00155063
GO:1901653	cellular response to peptide	6/76	346/28905	6.5953	0.000304459	0.00155571
GO:0019722	calcium-mediated signaling	5/76	223/28905	8.52755	0.000309324	0.00157737
GO:0070232	regulation of T cell apoptotic process	3/76	50/28905	22.8197	0.000313238	0.00159409
GO:0032963	collagen metabolic process	4/76	124/28905	12.2687	0.000326037	0.00165587
GO:0015833	peptide transport	6/76	351/28905	6.50135	0.000328624	0.00166361
GO:0043547	positive regulation of GTPase activity	5/76	226/28905	8.41436	0.000328884	0.00166361
GO:0031331	positive regulation of cellular catabolic process	6/76	352/28905	6.48288	0.000333632	0.00168424
GO:0038061	non-canonical NF-kappaB signal transduction	4/76	125/28905	12.1705	0.000336148	0.00169354
GO:0061138	morphogenesis of a branching epithelium	5/76	229/28905	8.30413	0.000349367	0.00175662
GO:0032602	chemokine production	4/76	127/28905	11.9789	0.000357042	0.00179162
GO:0045862	positive regulation of proteolysis	6/76	357/28905	6.39208	0.000359581	0.00180077
GO:0002317	plasma cell differentiation	2/76	11/28905	69.1507	0.000369517	0.00181361
GO:0002676	regulation of chronic inflammatory response	2/76	11/28905	69.1507	0.000369517	0.00181361
GO:0032661	regulation of interleukin-18 production	2/76	11/28905	69.1507	0.000369517	0.00181361
GO:0035744	T-helper 1 cell cytokine production	2/76	11/28905	69.1507	0.000369517	0.00181361
GO:0051712	positive regulation of killing of cells of another organism	2/76	11/28905	69.1507	0.000369517	0.00181361
GO:0060385	axonogenesis involved in innervation	2/76	11/28905	69.1507	0.000369517	0.00181361
GO:0071351	cellular response to interleukin-18	2/76	11/28905	69.1507	0.000369517	0.00181361
GO:0071635	negative regulation of transforming growth factor beta production	2/76	11/28905	69.1507	0.000369517	0.00181361
GO:1903242	regulation of cardiac muscle hypertrophy in response to stress	2/76	11/28905	69.1507	0.000369517	0.00181361
GO:0006913	nucleocytoplasmic transport	6/76	359/28905	6.35647	0.000370393	0.00181361
GO:0051169	nuclear transport	6/76	359/28905	6.35647	0.000370393	0.00181361
GO:0046034	ATP metabolic process	5/76	232/28905	8.19674	0.000370803	0.00181361
GO:0002507	tolerance induction	3/76	53/28905	21.5281	0.00037227	0.00181373
GO:0002920	regulation of humoral immune response	3/76	53/28905	21.5281	0.00037227	0.00181373
GO:0051098	regulation of binding	6/76	361/28905	6.32126	0.000381458	0.00185491
GO:0009185	ribonucleoside diphosphate metabolic process	4/76	130/28905	11.7024	0.000390103	0.00189328
GO:0010823	negative regulation of mitochondrion organization	3/76	54/28905	21.1294	0.000393425	0.00189841
GO:0042307	positive regulation of protein import into nucleus	3/76	54/28905	21.1294	0.000393425	0.00189841
GO:0098586	cellular response to virus	3/76	54/28905	21.1294	0.000393425	0.00189841
GO:0061041	regulation of wound healing	4/76	131/28905	11.6131	0.000401594	0.00193411
GO:0051235	maintenance of location	6/76	366/28905	6.2349	0.000410255	0.00197205
GO:0035306	positive regulation of dephosphorylation	3/76	55/28905	20.7452	0.000415339	0.00199267
GO:0034599	cellular response to oxidative stress	5/76	238/28905	7.9901	0.000416645	0.00199513
GO:0031589	cell-substrate adhesion	6/76	369/28905	6.18421	0.000428332	0.0020472
GO:0046425	regulation of receptor signaling pathway via JAK-STAT	4/76	134/28905	11.3531	0.000437516	0.00206467
GO:0042531	positive regulation of tyrosine phosphorylation of STAT protein	3/76	56/28905	20.3748	0.000438021	0.00206467
GO:0000727	double-strand break repair via break-induced replication	2/76	12/28905	63.3882	0.000442665	0.00206467
GO:0001781	neutrophil apoptotic process	2/76	12/28905	63.3882	0.000442665	0.00206467
GO:0002420	natural killer cell mediated cytotoxicity directed against tumor cell target	2/76	12/28905	63.3882	0.000442665	0.00206467
GO:0002579	positive regulation of antigen processing and presentation	2/76	12/28905	63.3882	0.000442665	0.00206467
GO:0010612	regulation of cardiac muscle adaptation	2/76	12/28905	63.3882	0.000442665	0.00206467
GO:0032650	regulation of interleukin-1 alpha production	2/76	12/28905	63.3882	0.000442665	0.00206467
GO:0045348	positive regulation of MHC class II biosynthetic process	2/76	12/28905	63.3882	0.000442665	0.00206467
GO:0051709	regulation of killing of cells of another organism	2/76	12/28905	63.3882	0.000442665	0.00206467
GO:1904415	regulation of xenophagy	2/76	12/28905	63.3882	0.000442665	0.00206467
GO:1904417	positive regulation of xenophagy	2/76	12/28905	63.3882	0.000442665	0.00206467
GO:2000551	regulation of T-helper 2 cell cytokine production	2/76	12/28905	63.3882	0.000442665	0.00206467
GO:0001910	regulation of leukocyte mediated cytotoxicity	4/76	135/28905	11.269	0.000449983	0.00209105
GO:0019882	antigen processing and presentation	4/76	135/28905	11.269	0.000449983	0.00209105
GO:0034113	heterotypic cell-cell adhesion	3/76	57/28905	20.0173	0.000461485	0.00214054
GO:0009132	nucleoside diphosphate metabolic process	4/76	136/28905	11.1861	0.000462702	0.00214223
GO:1903828	negative regulation of protein localization	5/76	246/28905	7.73026	0.000484275	0.00222432
GO:0006110	regulation of glycolytic process	3/76	58/28905	19.6722	0.00048574	0.00222432
GO:0030811	regulation of nucleotide catabolic process	3/76	58/28905	19.6722	0.00048574	0.00222432
GO:0032757	positive regulation of interleukin-8 production	3/76	58/28905	19.6722	0.00048574	0.00222432
GO:0033121	regulation of purine nucleotide catabolic process	3/76	58/28905	19.6722	0.00048574	0.00222432
GO:1902895	positive regulation of miRNA transcription	3/76	58/28905	19.6722	0.00048574	0.00222432
GO:0051651	maintenance of location in cell	5/76	247/28905	7.69897	0.000493277	0.00225472
GO:0001961	positive regulation of cytokine-mediated signaling pathway	3/76	59/28905	19.3388	0.000510797	0.00233027
GO:0001763	morphogenesis of a branching structure	5/76	249/28905	7.63713	0.000511658	0.00233027
GO:0051224	negative regulation of protein transport	4/76	140/28905	10.8665	0.00051615	0.00233622
GO:0002423	natural killer cell mediated immune response to tumor cell	2/76	13/28905	58.5121	0.000522258	0.00233622
GO:0002756	MyD88-independent toll-like receptor signaling pathway	2/76	13/28905	58.5121	0.000522258	0.00233622
GO:0014745	negative regulation of muscle adaptation	2/76	13/28905	58.5121	0.000522258	0.00233622
GO:0032610	interleukin-1 alpha production	2/76	13/28905	58.5121	0.000522258	0.00233622
GO:0032621	interleukin-18 production	2/76	13/28905	58.5121	0.000522258	0.00233622
GO:0045625	regulation of T-helper 1 cell differentiation	2/76	13/28905	58.5121	0.000522258	0.00233622
GO:0071863	regulation of cell proliferation in bone marrow	2/76	13/28905	58.5121	0.000522258	0.00233622
GO:1902170	cellular response to reactive nitrogen species	2/76	13/28905	58.5121	0.000522258	0.00233622
GO:2000510	positive regulation of dendritic cell chemotaxis	2/76	13/28905	58.5121	0.000522258	0.00233622
GO:0006826	iron ion transport	3/76	60/28905	19.0164	0.000536669	0.00238794
GO:0043030	regulation of macrophage activation	3/76	60/28905	19.0164	0.000536669	0.00238794
GO:0045599	negative regulation of fat cell differentiation	3/76	60/28905	19.0164	0.000536669	0.00238794
GO:0042886	amide transport	6/76	386/28905	5.91185	0.000542858	0.00241121
GO:2001056	positive regulation of cysteine-type endopeptidase activity	4/76	144/28905	10.5647	0.000573854	0.00254439
GO:0009205	purine ribonucleoside triphosphate metabolic process	5/76	257/28905	7.3994	0.000590386	0.00260616
GO:0030225	macrophage differentiation	3/76	62/28905	18.403	0.000590895	0.00260616
GO:0033619	membrane protein proteolysis	3/76	62/28905	18.403	0.000590895	0.00260616
GO:0009154	purine ribonucleotide catabolic process	4/76	146/28905	10.42	0.00060436	0.00265943
GO:0002468	dendritic cell antigen processing and presentation	2/76	14/28905	54.3327	0.000608263	0.00265943
GO:0045628	regulation of T-helper 2 cell differentiation	2/76	14/28905	54.3327	0.000608263	0.00265943
GO:0070673	response to interleukin-18	2/76	14/28905	54.3327	0.000608263	0.00265943
GO:0072683	T cell extravasation	2/76	14/28905	54.3327	0.000608263	0.00265943
GO:0010821	regulation of mitochondrion organization	4/76	147/28905	10.3491	0.000620037	0.0027062
GO:0090303	positive regulation of wound healing	3/76	64/28905	17.8279	0.000648504	0.00282555
GO:0009199	ribonucleoside triphosphate metabolic process	5/76	264/28905	7.2032	0.000666448	0.0028987
GO:0090276	regulation of peptide hormone secretion	5/76	265/28905	7.17602	0.000677885	0.00293633
GO:0002861	regulation of inflammatory response to antigenic stimulus	3/76	65/28905	17.5536	0.000678603	0.00293633
GO:2000630	positive regulation of miRNA metabolic process	3/76	65/28905	17.5536	0.000678603	0.00293633
GO:0120161	regulation of cold-induced thermogenesis	4/76	151/28905	10.0749	0.000685641	0.00296168
GO:0009144	purine nucleoside triphosphate metabolic process	5/76	266/28905	7.14904	0.000689469	0.00297312
GO:0045188	regulation of circadian sleep/wake cycle, non-REM sleep	2/76	15/28905	50.7105	0.000700647	0.00299054
GO:0045586	regulation of gamma-delta T cell differentiation	2/76	15/28905	50.7105	0.000700647	0.00299054
GO:0046643	regulation of gamma-delta T cell activation	2/76	15/28905	50.7105	0.000700647	0.00299054
GO:0071838	cell proliferation in bone marrow	2/76	15/28905	50.7105	0.000700647	0.00299054
GO:0072540	T-helper 17 cell lineage commitment	2/76	15/28905	50.7105	0.000700647	0.00299054
GO:2000508	regulation of dendritic cell chemotaxis	2/76	15/28905	50.7105	0.000700647	0.00299054
GO:1901136	carbohydrate derivative catabolic process	5/76	268/28905	7.09569	0.000713082	0.00303845
GO:0001936	regulation of endothelial cell proliferation	4/76	153/28905	9.94324	0.000720221	0.00306368
GO:0002791	regulation of peptide secretion	5/76	270/28905	7.04313	0.000737295	0.00313101
GO:0009261	ribonucleotide catabolic process	4/76	155/28905	9.81494	0.000756018	0.00319971
GO:0106106	cold-induced thermogenesis	4/76	155/28905	9.81494	0.000756018	0.00319971
GO:0090087	regulation of peptide transport	5/76	272/28905	6.99134	0.000762118	0.00322011
GO:0046427	positive regulation of receptor signaling pathway via JAK-STAT	3/76	68/28905	16.7792	0.000774203	0.00326096
GO:1904950	negative regulation of establishment of protein localization	4/76	156/28905	9.75202	0.00077438	0.00326096
GO:0002467	germinal center formation	2/76	16/28905	47.5411	0.000799376	0.0033217
GO:0014004	microglia differentiation	2/76	16/28905	47.5411	0.000799376	0.0033217
GO:0042748	circadian sleep/wake cycle, non-REM sleep	2/76	16/28905	47.5411	0.000799376	0.0033217
GO:0045346	regulation of MHC class II biosynthetic process	2/76	16/28905	47.5411	0.000799376	0.0033217
GO:0046642	negative regulation of alpha-beta T cell proliferation	2/76	16/28905	47.5411	0.000799376	0.0033217
GO:1901722	regulation of cell proliferation involved in kidney development	2/76	16/28905	47.5411	0.000799376	0.0033217
GO:1902969	mitotic DNA replication	2/76	16/28905	47.5411	0.000799376	0.0033217
GO:1903798	regulation of miRNA processing	2/76	16/28905	47.5411	0.000799376	0.0033217
GO:0070231	T cell apoptotic process	3/76	69/28905	16.536	0.000807871	0.00335147
GO:0006195	purine nucleotide catabolic process	4/76	158/28905	9.62858	0.000812047	0.00336324
GO:0010508	positive regulation of autophagy	4/76	160/28905	9.50822	0.000850991	0.00351873
GO:0043467	regulation of generation of precursor metabolites and energy	4/76	161/28905	9.44917	0.000870948	0.00359534
GO:0008347	glial cell migration	3/76	71/28905	16.0702	0.000877968	0.00360656
GO:0042509	regulation of tyrosine phosphorylation of STAT protein	3/76	71/28905	16.0702	0.000877968	0.00360656
GO:0045806	negative regulation of endocytosis	3/76	71/28905	16.0702	0.000877968	0.00360656
GO:0009141	nucleoside triphosphate metabolic process	5/76	281/28905	6.76742	0.000881634	0.00361571
GO:0007096	regulation of exit from mitosis	2/76	17/28905	44.7446	0.000904417	0.00367319
GO:0007252	I-kappaB phosphorylation	2/76	17/28905	44.7446	0.000904417	0.00367319
GO:0031053	primary miRNA processing	2/76	17/28905	44.7446	0.000904417	0.00367319
GO:0045342	MHC class II biosynthetic process	2/76	17/28905	44.7446	0.000904417	0.00367319
GO:0070920	regulation of regulatory ncRNA processing	2/76	17/28905	44.7446	0.000904417	0.00367319
GO:0098792	xenophagy	2/76	17/28905	44.7446	0.000904417	0.00367319
GO:0010634	positive regulation of epithelial cell migration	4/76	163/28905	9.33323	0.000911851	0.00369741
GO:0043470	regulation of carbohydrate catabolic process	3/76	72/28905	15.847	0.000914418	0.00370185
GO:0010950	positive regulation of endopeptidase activity	4/76	164/28905	9.27632	0.000932802	0.00376415
GO:0072523	purine-containing compound catabolic process	4/76	164/28905	9.27632	0.000932802	0.00376415
GO:0051347	positive regulation of transferase activity	6/76	431/28905	5.2946	0.000962669	0.00387845
GO:0140895	cell surface toll-like receptor signaling pathway	3/76	74/28905	15.4187	0.000990165	0.00398284
GO:0002830	positive regulation of type 2 immune response	2/76	18/28905	42.2588	0.00101574	0.00406618
GO:0032966	negative regulation of collagen biosynthetic process	2/76	18/28905	42.2588	0.00101574	0.00406618
GO:0035745	T-helper 2 cell cytokine production	2/76	18/28905	42.2588	0.00101574	0.00406618
GO:0006879	intracellular iron ion homeostasis	3/76	75/28905	15.2132	0.00102948	0.00410161
GO:0007260	tyrosine phosphorylation of STAT protein	3/76	75/28905	15.2132	0.00102948	0.00410161
GO:0032677	regulation of interleukin-8 production	3/76	75/28905	15.2132	0.00102948	0.00410161
GO:2000377	regulation of reactive oxygen species metabolic process	4/76	169/28905	9.00187	0.00104267	0.00414758
GO:0032637	interleukin-8 production	3/76	76/28905	15.013	0.00106977	0.00424197
GO:0046824	positive regulation of nucleocytoplasmic transport	3/76	76/28905	15.013	0.00106977	0.00424197
GO:0002752	cell surface pattern recognition receptor signaling pathway	3/76	77/28905	14.818	0.00111105	0.00439179
GO:1904036	negative regulation of epithelial cell apoptotic process	3/76	77/28905	14.818	0.00111105	0.00439179
GO:0010713	negative regulation of collagen metabolic process	2/76	19/28905	40.0346	0.0011333	0.00444482
GO:0033194	response to hydroperoxide	2/76	19/28905	40.0346	0.0011333	0.00444482
GO:0042492	gamma-delta T cell differentiation	2/76	19/28905	40.0346	0.0011333	0.00444482
GO:0045019	negative regulation of nitric oxide biosynthetic process	2/76	19/28905	40.0346	0.0011333	0.00444482
GO:1904406	negative regulation of nitric oxide metabolic process	2/76	19/28905	40.0346	0.0011333	0.00444482
GO:1902893	regulation of miRNA transcription	3/76	78/28905	14.628	0.00115332	0.00451627
GO:1990845	adaptive thermogenesis	4/76	174/28905	8.74319	0.00116133	0.00454057
GO:0001935	endothelial cell proliferation	4/76	175/28905	8.69323	0.00118615	0.00463041
GO:0035304	regulation of protein dephosphorylation	3/76	79/28905	14.4429	0.00119659	0.00466392
GO:0009166	nucleotide catabolic process	4/76	176/28905	8.64384	0.00121134	0.0047141
GO:0007596	blood coagulation	4/76	177/28905	8.595	0.0012369	0.00479873
GO:0033157	regulation of intracellular protein transport	4/76	177/28905	8.595	0.0012369	0.00479873
GO:0061614	miRNA transcription	3/76	80/28905	14.2623	0.00124088	0.00480672
GO:0002643	regulation of tolerance induction	2/76	20/28905	38.0329	0.00125709	0.0048249
GO:0002923	regulation of humoral immune response mediated by circulating immunoglobulin	2/76	20/28905	38.0329	0.00125709	0.0048249
GO:0006268	DNA unwinding involved in DNA replication	2/76	20/28905	38.0329	0.00125709	0.0048249
GO:0030889	negative regulation of B cell proliferation	2/76	20/28905	38.0329	0.00125709	0.0048249
GO:0035821	modulation of process of another organism	2/76	20/28905	38.0329	0.00125709	0.0048249
GO:2000679	positive regulation of transcription regulatory region DNA binding	2/76	20/28905	38.0329	0.00125709	0.0048249
GO:0045453	bone resorption	3/76	81/28905	14.0863	0.00128618	0.00492154
GO:1903036	positive regulation of response to wounding	3/76	81/28905	14.0863	0.00128618	0.00492154
GO:0002753	cytosolic pattern recognition receptor signaling pathway	4/76	179/28905	8.49897	0.00128916	0.00492545
GO:0050817	coagulation	4/76	180/28905	8.45175	0.00131586	0.00501983
GO:1903578	regulation of ATP metabolic process	3/76	82/28905	13.9145	0.00133251	0.00507566
GO:0007599	hemostasis	4/76	181/28905	8.40506	0.00134294	0.00510764
GO:0045766	positive regulation of angiogenesis	4/76	182/28905	8.35888	0.00137041	0.00520424
GO:0002577	regulation of antigen processing and presentation	2/76	21/28905	36.2218	0.00138705	0.00522794
GO:0002836	positive regulation of response to tumor cell	2/76	21/28905	36.2218	0.00138705	0.00522794
GO:0002839	positive regulation of immune response to tumor cell	2/76	21/28905	36.2218	0.00138705	0.00522794
GO:0042953	lipoprotein transport	2/76	21/28905	36.2218	0.00138705	0.00522794
GO:0045064	T-helper 2 cell differentiation	2/76	21/28905	36.2218	0.00138705	0.00522794
GO:1901292	nucleoside phosphate catabolic process	4/76	184/28905	8.26802	0.00142652	0.00536869
GO:0032091	negative regulation of protein binding	3/76	85/28905	13.4234	0.00147777	0.00554496
GO:0140888	interferon-mediated signaling pathway	3/76	85/28905	13.4234	0.00147777	0.00554496
GO:0001667	ameboidal-type cell migration	6/76	470/28905	4.85526	0.00149813	0.00561297
GO:0043281	regulation of cysteine-type endopeptidase activity involved in apoptotic process	4/76	187/28905	8.13538	0.00151367	0.00566277
GO:0044872	lipoprotein localization	2/76	22/28905	34.5754	0.00152315	0.00567291
GO:0071731	response to nitric oxide	2/76	22/28905	34.5754	0.00152315	0.00567291
GO:0072111	cell proliferation involved in kidney development	2/76	22/28905	34.5754	0.00152315	0.00567291
GO:0032481	positive regulation of type I interferon production	3/76	86/28905	13.2673	0.00152831	0.0056753
GO:0045661	regulation of myoblast differentiation	3/76	86/28905	13.2673	0.00152831	0.0056753
GO:0010952	positive regulation of peptidase activity	4/76	188/28905	8.09211	0.00154353	0.00572336
GO:0042269	regulation of natural killer cell mediated cytotoxicity	3/76	87/28905	13.1148	0.00157992	0.00584967
GO:0030072	peptide hormone secretion	5/76	322/28905	5.90573	0.00161027	0.00595326
GO:0002544	chronic inflammatory response	2/76	23/28905	33.0721	0.00166538	0.00612101
GO:0002693	positive regulation of cellular extravasation	2/76	23/28905	33.0721	0.00166538	0.00612101
GO:0046629	gamma-delta T cell activation	2/76	23/28905	33.0721	0.00166538	0.00612101
GO:0060333	type II interferon-mediated signaling pathway	2/76	23/28905	33.0721	0.00166538	0.00612101
GO:0002220	innate immune response activating cell surface receptor signaling pathway	3/76	89/28905	12.8201	0.00168639	0.00618917
GO:0010721	negative regulation of cell development	5/76	326/28905	5.83327	0.00169962	0.00622865
GO:0030198	extracellular matrix organization	5/76	327/28905	5.81543	0.00172252	0.00630337
GO:0002715	regulation of natural killer cell mediated immunity	3/76	90/28905	12.6776	0.00174127	0.0063627
GO:0045229	external encapsulating structure organization	5/76	328/28905	5.7977	0.00174564	0.00636944
GO:0043062	extracellular structure organization	5/76	329/28905	5.78008	0.00176899	0.00644529
GO:0002790	peptide secretion	5/76	330/28905	5.76256	0.00179257	0.00652175
GO:0001767	establishment of lymphocyte polarity	2/76	24/28905	31.6941	0.00181369	0.00655118
GO:0001768	establishment of T cell polarity	2/76	24/28905	31.6941	0.00181369	0.00655118
GO:0034755	iron ion transmembrane transport	2/76	24/28905	31.6941	0.00181369	0.00655118
GO:0045838	positive regulation of membrane potential	2/76	24/28905	31.6941	0.00181369	0.00655118
GO:1901317	regulation of flagellated sperm motility	2/76	24/28905	31.6941	0.00181369	0.00655118
GO:0002711	positive regulation of T cell mediated immunity	3/76	92/28905	12.402	0.00185434	0.00668839
GO:0045732	positive regulation of protein catabolic process	4/76	199/28905	7.6448	0.00189954	0.0068416
GO:0050709	negative regulation of protein secretion	3/76	93/28905	12.2687	0.00191255	0.00687863
GO:0042391	regulation of membrane potential	6/76	495/28905	4.61005	0.00194507	0.00698558
GO:0010759	positive regulation of macrophage chemotaxis	2/76	25/28905	30.4263	0.00196805	0.00702174
GO:0050765	negative regulation of phagocytosis	2/76	25/28905	30.4263	0.00196805	0.00702174
GO:0071800	podosome assembly	2/76	25/28905	30.4263	0.00196805	0.00702174
GO:2000353	positive regulation of endothelial cell apoptotic process	2/76	25/28905	30.4263	0.00196805	0.00702174
GO:0045807	positive regulation of endocytosis	4/76	201/28905	7.56874	0.00196987	0.00702174
GO:0033209	tumor necrosis factor-mediated signaling pathway	3/76	94/28905	12.1382	0.0019719	0.00702174
GO:0046883	regulation of hormone secretion	5/76	339/28905	5.60957	0.00201529	0.00716612
GO:0002260	lymphocyte homeostasis	3/76	95/28905	12.0104	0.00203238	0.00720648
GO:2000628	regulation of miRNA metabolic process	3/76	95/28905	12.0104	0.00203238	0.00720648
GO:0043299	leukocyte degranulation	3/76	96/28905	11.8853	0.002094	0.0074041
GO:0045913	positive regulation of carbohydrate metabolic process	3/76	96/28905	11.8853	0.002094	0.0074041
GO:0016045	detection of bacterium	2/76	26/28905	29.2561	0.00212843	0.00748375
GO:0051043	regulation of membrane protein ectodomain proteolysis	2/76	26/28905	29.2561	0.00212843	0.00748375
GO:0070168	negative regulation of biomineral tissue development	2/76	26/28905	29.2561	0.00212843	0.00748375
GO:2000561	regulation of CD4-positive, alpha-beta T cell proliferation	2/76	26/28905	29.2561	0.00212843	0.00748375
GO:0051384	response to glucocorticoid	3/76	97/28905	11.7628	0.00215678	0.00757281
GO:0046683	response to organophosphorus	3/76	98/28905	11.6427	0.00222071	0.00778642
GO:0002523	leukocyte migration involved in inflammatory response	2/76	27/28905	28.1725	0.0022948	0.00794646
GO:0030813	positive regulation of nucleotide catabolic process	2/76	27/28905	28.1725	0.0022948	0.00794646
GO:0032740	positive regulation of interleukin-17 production	2/76	27/28905	28.1725	0.0022948	0.00794646
GO:0033123	positive regulation of purine nucleotide catabolic process	2/76	27/28905	28.1725	0.0022948	0.00794646
GO:0035739	CD4-positive, alpha-beta T cell proliferation	2/76	27/28905	28.1725	0.0022948	0.00794646
GO:0045821	positive regulation of glycolytic process	2/76	27/28905	28.1725	0.0022948	0.00794646
GO:0046716	muscle cell cellular homeostasis	2/76	27/28905	28.1725	0.0022948	0.00794646
GO:0051969	regulation of transmission of nerve impulse	2/76	27/28905	28.1725	0.0022948	0.00794646
GO:1901857	positive regulation of cellular respiration	2/76	27/28905	28.1725	0.0022948	0.00794646
GO:0001912	positive regulation of leukocyte mediated cytotoxicity	3/76	100/28905	11.4099	0.00235209	0.00808912
GO:0002704	negative regulation of leukocyte mediated immunity	3/76	100/28905	11.4099	0.00235209	0.00808912
GO:0034446	substrate adhesion-dependent cell spreading	3/76	100/28905	11.4099	0.00235209	0.00808912
GO:0046888	negative regulation of hormone secretion	3/76	100/28905	11.4099	0.00235209	0.00808912
GO:0140747	regulation of ncRNA transcription	3/76	100/28905	11.4099	0.00235209	0.00808912
GO:0051146	striated muscle cell differentiation	5/76	353/28905	5.3871	0.00240111	0.00824644
GO:1900542	regulation of purine nucleotide metabolic process	3/76	101/28905	11.2969	0.00241954	0.0082984
GO:0002407	dendritic cell chemotaxis	2/76	28/28905	27.1664	0.00246713	0.00839291
GO:0006925	inflammatory cell apoptotic process	2/76	28/28905	27.1664	0.00246713	0.00839291
GO:0035308	negative regulation of protein dephosphorylation	2/76	28/28905	27.1664	0.00246713	0.00839291
GO:0060445	branching involved in salivary gland morphogenesis	2/76	28/28905	27.1664	0.00246713	0.00839291
GO:0060713	labyrinthine layer morphogenesis	2/76	28/28905	27.1664	0.00246713	0.00839291
GO:2000273	positive regulation of signaling receptor activity	2/76	28/28905	27.1664	0.00246713	0.00839291
GO:0006140	regulation of nucleotide metabolic process	3/76	102/28905	11.1861	0.00248819	0.0084417
GO:2001237	negative regulation of extrinsic apoptotic signaling pathway	3/76	102/28905	11.1861	0.00248819	0.0084417
GO:0016051	carbohydrate biosynthetic process	4/76	215/28905	7.07589	0.0025135	0.00851608
GO:0000041	transition metal ion transport	3/76	103/28905	11.0775	0.00255803	0.00865529
GO:0001938	positive regulation of endothelial cell proliferation	3/76	104/28905	10.971	0.00262907	0.00885549
GO:0031100	animal organ regeneration	2/76	29/28905	26.2296	0.00264538	0.00885549
GO:0045187	regulation of circadian sleep/wake cycle, sleep	2/76	29/28905	26.2296	0.00264538	0.00885549
GO:0048634	regulation of muscle organ development	2/76	29/28905	26.2296	0.00264538	0.00885549
GO:0060964	regulation of miRNA-mediated gene silencing	2/76	29/28905	26.2296	0.00264538	0.00885549
GO:0061437	renal system vasculature development	2/76	29/28905	26.2296	0.00264538	0.00885549
GO:0061440	kidney vasculature development	2/76	29/28905	26.2296	0.00264538	0.00885549
GO:0098543	detection of other organism	2/76	29/28905	26.2296	0.00264538	0.00885549
GO:0006096	glycolytic process	3/76	105/28905	10.8665	0.00270132	0.00901875
GO:0042130	negative regulation of T cell proliferation	3/76	105/28905	10.8665	0.00270132	0.00901875
GO:0042176	regulation of protein catabolic process	5/76	363/28905	5.23869	0.00270784	0.00902852
GO:2000116	regulation of cysteine-type endopeptidase activity	4/76	220/28905	6.91507	0.00273034	0.00909149
GO:0002437	inflammatory response to antigenic stimulus	3/76	106/28905	10.764	0.00277479	0.00922727
GO:0006929	substrate-dependent cell migration	2/76	30/28905	25.3553	0.00282952	0.00937208
GO:0061298	retina vasculature development in camera-type eye	2/76	30/28905	25.3553	0.00282952	0.00937208
GO:1900368	regulation of post-transcriptional gene silencing by regulatory ncRNA	2/76	30/28905	25.3553	0.00282952	0.00937208
GO:0046849	bone remodeling	3/76	108/28905	10.5647	0.0029254	0.00967692
GO:0010458	exit from mitosis	2/76	31/28905	24.5374	0.00301952	0.00992298
GO:0050802	circadian sleep/wake cycle, sleep	2/76	31/28905	24.5374	0.00301952	0.00992298
GO:0060147	regulation of post-transcriptional gene silencing	2/76	31/28905	24.5374	0.00301952	0.00992298
GO:0090594	inflammatory response to wounding	2/76	31/28905	24.5374	0.00301952	0.00992298
GO:1905523	positive regulation of macrophage migration	2/76	31/28905	24.5374	0.00301952	0.00992298
GO:0010586	miRNA metabolic process	3/76	110/28905	10.3726	0.00308096	0.0101117
GO:0007006	mitochondrial membrane organization	3/76	111/28905	10.2792	0.00316061	0.0103326
GO:0031960	response to corticosteroid	3/76	111/28905	10.2792	0.00316061	0.0103326
GO:0090316	positive regulation of intracellular protein transport	3/76	111/28905	10.2792	0.00316061	0.0103326
GO:0010810	regulation of cell-substrate adhesion	4/76	230/28905	6.61442	0.0032019	0.0104168
GO:0031295	T cell costimulation	2/76	32/28905	23.7706	0.00321536	0.0104168
GO:0042749	regulation of circadian sleep/wake cycle	2/76	32/28905	23.7706	0.00321536	0.0104168
GO:0043032	positive regulation of macrophage activation	2/76	32/28905	23.7706	0.00321536	0.0104168
GO:0060384	innervation	2/76	32/28905	23.7706	0.00321536	0.0104168
GO:0060966	regulation of gene silencing by regulatory ncRNA	2/76	32/28905	23.7706	0.00321536	0.0104168
GO:1903055	positive regulation of extracellular matrix organization	2/76	32/28905	23.7706	0.00321536	0.0104168
GO:0019364	pyridine nucleotide catabolic process	3/76	113/28905	10.0972	0.00332368	0.0107538
GO:0031507	heterochromatin formation	3/76	114/28905	10.0087	0.00340712	0.0109153
GO:0003299	muscle hypertrophy in response to stress	2/76	33/28905	23.0502	0.00341699	0.0109153
GO:0006270	DNA replication initiation	2/76	33/28905	23.0502	0.00341699	0.0109153
GO:0014898	cardiac muscle hypertrophy in response to stress	2/76	33/28905	23.0502	0.00341699	0.0109153
GO:0060295	regulation of cilium movement involved in cell motility	2/76	33/28905	23.0502	0.00341699	0.0109153
GO:0060669	embryonic placenta morphogenesis	2/76	33/28905	23.0502	0.00341699	0.0109153
GO:0072574	hepatocyte proliferation	2/76	33/28905	23.0502	0.00341699	0.0109153
GO:0072575	epithelial cell proliferation involved in liver morphogenesis	2/76	33/28905	23.0502	0.00341699	0.0109153
GO:1902019	regulation of cilium-dependent cell motility	2/76	33/28905	23.0502	0.00341699	0.0109153
GO:2000352	negative regulation of endothelial cell apoptotic process	2/76	33/28905	23.0502	0.00341699	0.0109153
GO:0014074	response to purine-containing compound	3/76	116/28905	9.83609	0.00357782	0.0113856
GO:0033138	positive regulation of peptidyl-serine phosphorylation	3/76	116/28905	9.83609	0.00357782	0.0113856
GO:0045666	positive regulation of neuron differentiation	3/76	116/28905	9.83609	0.00357782	0.0113856
GO:0006979	response to oxidative stress	5/76	388/28905	4.90115	0.00359802	0.0114354
GO:0010758	regulation of macrophage chemotaxis	2/76	34/28905	22.3723	0.00362439	0.0114613
GO:0014887	cardiac muscle adaptation	2/76	34/28905	22.3723	0.00362439	0.0114613
GO:0022410	circadian sleep/wake cycle process	2/76	34/28905	22.3723	0.00362439	0.0114613
GO:0031294	lymphocyte costimulation	2/76	34/28905	22.3723	0.00362439	0.0114613
GO:0062012	regulation of small molecule metabolic process	5/76	389/28905	4.88855	0.00363751	0.0114883
GO:0072526	pyridine-containing compound catabolic process	3/76	117/28905	9.75202	0.0036651	0.0115609
GO:0010639	negative regulation of organelle organization	5/76	390/28905	4.87601	0.00367731	0.0115849
GO:0002902	regulation of B cell apoptotic process	2/76	35/28905	21.7331	0.00383753	0.0120332
GO:0071404	cellular response to low-density lipoprotein particle stimulus	2/76	35/28905	21.7331	0.00383753	0.0120332
GO:0072539	T-helper 17 cell differentiation	2/76	35/28905	21.7331	0.00383753	0.0120332
GO:0002275	myeloid cell activation involved in immune response	3/76	119/28905	9.58812	0.00384354	0.0120332
GO:0008637	apoptotic mitochondrial changes	3/76	119/28905	9.58812	0.00384354	0.0120332
GO:0060562	epithelial tube morphogenesis	5/76	395/28905	4.81429	0.00388102	0.0121354
GO:0051101	regulation of DNA binding	3/76	120/28905	9.50822	0.00393471	0.012288
GO:0055094	response to lipoprotein particle	2/76	36/28905	21.1294	0.00405638	0.0126053
GO:0072576	liver morphogenesis	2/76	36/28905	21.1294	0.00405638	0.0126053
GO:0090183	regulation of kidney development	2/76	36/28905	21.1294	0.00405638	0.0126053
GO:1901889	negative regulation of cell junction assembly	2/76	36/28905	21.1294	0.00405638	0.0126053
GO:0046434	organophosphate catabolic process	4/76	246/28905	6.18421	0.00406736	0.0126239
GO:0033044	regulation of chromosome organization	4/76	247/28905	6.15917	0.00412619	0.0127907
GO:0007435	salivary gland morphogenesis	2/76	37/28905	20.5583	0.0042809	0.0131246
GO:0010614	negative regulation of cardiac muscle hypertrophy	2/76	37/28905	20.5583	0.0042809	0.0131246
GO:0030431	sleep	2/76	37/28905	20.5583	0.0042809	0.0131246
GO:0032967	positive regulation of collagen biosynthetic process	2/76	37/28905	20.5583	0.0042809	0.0131246
GO:0033260	nuclear DNA replication	2/76	37/28905	20.5583	0.0042809	0.0131246
GO:0070306	lens fiber cell differentiation	2/76	37/28905	20.5583	0.0042809	0.0131246
GO:0090322	regulation of superoxide metabolic process	2/76	37/28905	20.5583	0.0042809	0.0131246
GO:0097242	amyloid-beta clearance	2/76	37/28905	20.5583	0.0042809	0.0131246
GO:2000515	negative regulation of CD4-positive, alpha-beta T cell activation	2/76	37/28905	20.5583	0.0042809	0.0131246
GO:0010632	regulation of epithelial cell migration	4/76	250/28905	6.08526	0.00430614	0.0131859
GO:0046879	hormone secretion	5/76	405/28905	4.69542	0.00431254	0.0131895
GO:0045445	myoblast differentiation	3/76	125/28905	9.12789	0.00441034	0.0134558
GO:1902106	negative regulation of leukocyte differentiation	3/76	125/28905	9.12789	0.00441034	0.0134558
GO:0045577	regulation of B cell differentiation	2/76	38/28905	20.0173	0.00451106	0.0137132
GO:0098581	detection of external biotic stimulus	2/76	38/28905	20.0173	0.00451106	0.0137132
GO:1904646	cellular response to amyloid-beta	2/76	38/28905	20.0173	0.00451106	0.0137132
GO:0048762	mesenchymal cell differentiation	4/76	254/28905	5.98943	0.00455423	0.0138277
GO:0009914	hormone transport	5/76	413/28905	4.60447	0.00468166	0.0141975
GO:0014741	negative regulation of muscle hypertrophy	2/76	39/28905	19.504	0.00474684	0.0143432
GO:0051491	positive regulation of filopodium assembly	2/76	39/28905	19.504	0.00474684	0.0143432
GO:0071402	cellular response to lipoprotein particle stimulus	2/76	39/28905	19.504	0.00474684	0.0143432
GO:0001952	regulation of cell-matrix adhesion	3/76	130/28905	8.77682	0.00491942	0.0148468
GO:0010563	negative regulation of phosphorus metabolic process	5/76	419/28905	4.53853	0.00497291	0.0149723
GO:0045936	negative regulation of phosphate metabolic process	5/76	419/28905	4.53853	0.00497291	0.0149723
GO:0010714	positive regulation of collagen metabolic process	2/76	40/28905	19.0164	0.00498821	0.0149825
GO:0035305	negative regulation of dephosphorylation	2/76	40/28905	19.0164	0.00498821	0.0149825
GO:1903707	negative regulation of hemopoiesis	3/76	131/28905	8.70982	0.00502531	0.0150759
GO:0072593	reactive oxygen species metabolic process	4/76	262/28905	5.80655	0.00507897	0.0152188
GO:0032743	positive regulation of interleukin-2 production	2/76	41/28905	18.5526	0.00523513	0.0156118
GO:0032872	regulation of stress-activated MAPK cascade	2/76	41/28905	18.5526	0.00523513	0.0156118
GO:0032885	regulation of polysaccharide biosynthetic process	2/76	41/28905	18.5526	0.00523513	0.0156118
GO:0042745	circadian sleep/wake cycle	2/76	41/28905	18.5526	0.00523513	0.0156118
GO:0002040	sprouting angiogenesis	3/76	133/28905	8.57885	0.00524119	0.0156118
GO:0050829	defense response to Gram-negative bacterium	3/76	134/28905	8.51483	0.0053512	0.0159206
GO:0007431	salivary gland development	2/76	42/28905	18.1109	0.00548757	0.0162494
GO:0010464	regulation of mesenchymal cell proliferation	2/76	42/28905	18.1109	0.00548757	0.0162494
GO:0044786	cell cycle DNA replication	2/76	42/28905	18.1109	0.00548757	0.0162494
GO:0051968	positive regulation of synaptic transmission, glutamatergic	2/76	42/28905	18.1109	0.00548757	0.0162494
GO:0032479	regulation of type I interferon production	3/76	136/28905	8.38961	0.00557537	0.01649
GO:0006090	pyruvate metabolic process	3/76	137/28905	8.32837	0.00568954	0.0168079
GO:0002526	acute inflammatory response	3/76	138/28905	8.26802	0.00580511	0.0171292
GO:0006898	receptor-mediated endocytosis	4/76	273/28905	5.57259	0.00586472	0.0172848
GO:0003352	regulation of cilium movement	2/76	44/28905	17.2877	0.00600891	0.0175452
GO:0006953	acute-phase response	2/76	44/28905	17.2877	0.00600891	0.0175452
GO:0032508	DNA duplex unwinding	2/76	44/28905	17.2877	0.00600891	0.0175452
GO:0035196	miRNA processing	2/76	44/28905	17.2877	0.00600891	0.0175452
GO:0050918	positive chemotaxis	2/76	44/28905	17.2877	0.00600891	0.0175452
GO:1903580	positive regulation of ATP metabolic process	2/76	44/28905	17.2877	0.00600891	0.0175452
GO:1904645	response to amyloid-beta	2/76	44/28905	17.2877	0.00600891	0.0175452
GO:2000677	regulation of transcription regulatory region DNA binding	2/76	44/28905	17.2877	0.00600891	0.0175452
GO:0021782	glial cell development	3/76	140/28905	8.14991	0.00604046	0.0176168
GO:0009150	purine ribonucleotide metabolic process	5/76	441/28905	4.31212	0.00615139	0.0179196
GO:0032606	type I interferon production	3/76	141/28905	8.09211	0.00616025	0.0179246
GO:0002863	positive regulation of inflammatory response to antigenic stimulus	2/76	45/28905	16.9035	0.00627775	0.0181931
GO:0050691	regulation of defense response to virus by host	2/76	45/28905	16.9035	0.00627775	0.0181931
GO:0070302	regulation of stress-activated protein kinase signaling cascade	2/76	45/28905	16.9035	0.00627775	0.0181931
GO:0010811	positive regulation of cell-substrate adhesion	3/76	142/28905	8.03512	0.00628146	0.0181931
GO:0034614	cellular response to reactive oxygen species	3/76	143/28905	7.97893	0.00640408	0.0185269
GO:0001783	B cell apoptotic process	2/76	46/28905	16.536	0.00655199	0.0188896
GO:0030279	negative regulation of ossification	2/76	46/28905	16.536	0.00655199	0.0188896
GO:0033028	myeloid cell apoptotic process	2/76	46/28905	16.536	0.00655199	0.0188896
GO:0072594	establishment of protein localization to organelle	5/76	452/28905	4.20718	0.00680896	0.0196079
GO:0010543	regulation of platelet activation	2/76	47/28905	16.1842	0.0068316	0.0196506
GO:0014902	myotube differentiation	3/76	148/28905	7.70937	0.00703863	0.0201999
GO:0033135	regulation of peptidyl-serine phosphorylation	3/76	148/28905	7.70937	0.00703863	0.0201999
GO:0006509	membrane protein ectodomain proteolysis	2/76	48/28905	15.847	0.00711657	0.0203307
GO:0043388	positive regulation of DNA binding	2/76	48/28905	15.847	0.00711657	0.0203307
GO:0043507	positive regulation of JUN kinase activity	2/76	48/28905	15.847	0.00711657	0.0203307
GO:0048873	homeostasis of number of cells within a tissue	2/76	48/28905	15.847	0.00711657	0.0203307
GO:0045598	regulation of fat cell differentiation	3/76	149/28905	7.65763	0.00716986	0.0204597
GO:0060560	developmental growth involved in morphogenesis	4/76	290/28905	5.24592	0.00723224	0.0206144
GO:0009259	ribonucleotide metabolic process	5/76	460/28905	4.13401	0.00731717	0.0208328
GO:0009595	detection of biotic stimulus	2/76	49/28905	15.5236	0.00740684	0.0209458
GO:0014003	oligodendrocyte development	2/76	49/28905	15.5236	0.00740684	0.0209458
GO:0032881	regulation of polysaccharide metabolic process	2/76	49/28905	15.5236	0.00740684	0.0209458
GO:0050856	regulation of T cell receptor signaling pathway	2/76	49/28905	15.5236	0.00740684	0.0209458
GO:0072538	T-helper 17 type immune response	2/76	49/28905	15.5236	0.00740684	0.0209458
GO:1904037	positive regulation of epithelial cell apoptotic process	2/76	49/28905	15.5236	0.00740684	0.0209458
GO:0016055	Wnt signaling pathway	5/76	462/28905	4.11611	0.00744825	0.0210392
GO:0032388	positive regulation of intracellular transport	3/76	152/28905	7.50649	0.00757224	0.0213215
GO:0098781	ncRNA transcription	3/76	152/28905	7.50649	0.00757224	0.0213215
GO:0198738	cell-cell signaling by wnt	5/76	464/28905	4.09837	0.00758098	0.0213215
GO:0071900	regulation of protein serine/threonine kinase activity	4/76	294/28905	5.17454	0.00758209	0.0213215
GO:0007157	heterophilic cell-cell adhesion via plasma membrane cell adhesion molecules	2/76	50/28905	15.2132	0.00770241	0.0215393
GO:0045981	positive regulation of nucleotide metabolic process	2/76	50/28905	15.2132	0.00770241	0.0215393
GO:0048483	autonomic nervous system development	2/76	50/28905	15.2132	0.00770241	0.0215393
GO:0090199	regulation of release of cytochrome c from mitochondria	2/76	50/28905	15.2132	0.00770241	0.0215393
GO:1900544	positive regulation of purine nucleotide metabolic process	2/76	50/28905	15.2132	0.00770241	0.0215393
GO:0031346	positive regulation of cell projection organization	5/76	467/28905	4.07204	0.00778315	0.0217409
GO:0061844	antimicrobial humoral immune response mediated by antimicrobial peptide	3/76	154/28905	7.40901	0.00784779	0.0218972
GO:0045814	negative regulation of gene expression, epigenetic	3/76	155/28905	7.36121	0.00798776	0.0221344
GO:0051100	negative regulation of binding	3/76	155/28905	7.36121	0.00798776	0.0221344
GO:0007520	myoblast fusion	2/76	51/28905	14.9149	0.00800324	0.0221344
GO:0032392	DNA geometric change	2/76	51/28905	14.9149	0.00800324	0.0221344
GO:0036230	granulocyte activation	2/76	51/28905	14.9149	0.00800324	0.0221344
GO:0046641	positive regulation of alpha-beta T cell proliferation	2/76	51/28905	14.9149	0.00800324	0.0221344
GO:0048010	vascular endothelial growth factor receptor signaling pathway	2/76	51/28905	14.9149	0.00800324	0.0221344
GO:0097300	programmed necrotic cell death	2/76	51/28905	14.9149	0.00800324	0.0221344
GO:0019693	ribose phosphate metabolic process	5/76	474/28905	4.01191	0.00826946	0.0228455
GO:0032728	positive regulation of interferon-beta production	2/76	52/28905	14.628	0.00830929	0.0229304
GO:0042692	muscle cell differentiation	5/76	476/28905	3.99505	0.00841221	0.0231889
GO:0070828	heterochromatin organization	3/76	161/28905	7.08687	0.00885855	0.0243926
GO:0010718	positive regulation of epithelial to mesenchymal transition	2/76	54/28905	14.0863	0.00893698	0.0244745
GO:0032715	negative regulation of interleukin-6 production	2/76	54/28905	14.0863	0.00893698	0.0244745
GO:0045124	regulation of bone resorption	2/76	54/28905	14.0863	0.00893698	0.0244745
GO:0045773	positive regulation of axon extension	2/76	54/28905	14.0863	0.00893698	0.0244745
GO:0051403	stress-activated MAPK cascade	2/76	54/28905	14.0863	0.00893698	0.0244745
GO:0016052	carbohydrate catabolic process	3/76	162/28905	7.04313	0.00900888	0.0246177
GO:0071902	positive regulation of protein serine/threonine kinase activity	3/76	162/28905	7.04313	0.00900888	0.0246177
GO:0018105	peptidyl-serine phosphorylation	4/76	310/28905	4.90747	0.00909283	0.0248202
GO:0071453	cellular response to oxygen levels	3/76	163/28905	6.99992	0.0091607	0.0249783
GO:0001503	ossification	5/76	487/28905	3.90481	0.00922805	0.0251347
GO:0035272	exocrine system development	2/76	55/28905	13.8301	0.00925855	0.0251632
GO:0043029	T cell homeostasis	2/76	55/28905	13.8301	0.00925855	0.0251632
GO:0072006	nephron development	3/76	165/28905	6.91507	0.00946883	0.0257069
GO:0048732	gland development	5/76	491/28905	3.873	0.00953782	0.0258554
GO:0010463	mesenchymal cell proliferation	2/76	56/28905	13.5832	0.00958523	0.0258554
GO:0014888	striated muscle adaptation	2/76	56/28905	13.5832	0.00958523	0.0258554
GO:0036037	CD8-positive, alpha-beta T cell activation	2/76	56/28905	13.5832	0.00958523	0.0258554
GO:0043300	regulation of leukocyte degranulation	2/76	56/28905	13.5832	0.00958523	0.0258554
GO:0140374	antiviral innate immune response	2/76	56/28905	13.5832	0.00958523	0.0258554
GO:0015850	organic hydroxy compound transport	4/76	317/28905	4.7991	0.00981131	0.0264369
GO:0061448	connective tissue development	4/76	318/28905	4.78401	0.00991688	0.0266646
GO:0006111	regulation of gluconeogenesis	2/76	57/28905	13.3449	0.00991701	0.0266646
GO:0043405	regulation of MAP kinase activity	3/76	168/28905	6.79159	0.00994229	0.026704
GO:0048511	rhythmic process	4/76	320/28905	4.75411	0.0101302	0.0271797
GO:0018209	peptidyl-serine modification	4/76	321/28905	4.7393	0.010238	0.0273944
GO:0002675	positive regulation of acute inflammatory response	2/76	58/28905	13.1148	0.0102538	0.0273944
GO:0045687	positive regulation of glial cell differentiation	2/76	58/28905	13.1148	0.0102538	0.0273944
GO:0051489	regulation of filopodium assembly	2/76	58/28905	13.1148	0.0102538	0.0273944
GO:0030010	establishment of cell polarity	3/76	170/28905	6.71169	0.0102655	0.0273964
GO:0016311	dephosphorylation	4/76	322/28905	4.72458	0.0103465	0.0275834
GO:0002455	humoral immune response mediated by circulating immunoglobulin	2/76	59/28905	12.8925	0.0105957	0.0280987
GO:0031663	lipopolysaccharide-mediated signaling pathway	2/76	59/28905	12.8925	0.0105957	0.0280987
GO:0043536	positive regulation of blood vessel endothelial cell migration	2/76	59/28905	12.8925	0.0105957	0.0280987
GO:0046902	regulation of mitochondrial membrane permeability	2/76	59/28905	12.8925	0.0105957	0.0280987
GO:0071103	DNA conformation change	2/76	59/28905	12.8925	0.0105957	0.0280987
GO:0070482	response to oxygen levels	4/76	325/28905	4.68097	0.0106766	0.0282834
GO:0031099	regeneration	3/76	173/28905	6.5953	0.0107616	0.0284787
GO:0031342	negative regulation of cell killing	2/76	60/28905	12.6776	0.0109426	0.0288966
GO:0060443	mammary gland morphogenesis	2/76	60/28905	12.6776	0.0109426	0.0288966
GO:0010631	epithelial cell migration	4/76	329/28905	4.62406	0.0111272	0.0293533
GO:2001235	positive regulation of apoptotic signaling pathway	3/76	176/28905	6.48288	0.0112715	0.029608
GO:0001755	neural crest cell migration	2/76	61/28905	12.4698	0.0112944	0.029608
GO:0001974	blood vessel remodeling	2/76	61/28905	12.4698	0.0112944	0.029608
GO:0045954	positive regulation of natural killer cell mediated cytotoxicity	2/76	61/28905	12.4698	0.0112944	0.029608
GO:0060632	regulation of microtubule-based movement	2/76	61/28905	12.4698	0.0112944	0.029608
GO:2001238	positive regulation of extrinsic apoptotic signaling pathway	2/76	61/28905	12.4698	0.0112944	0.029608
GO:0090132	epithelium migration	4/76	331/28905	4.59612	0.011357	0.0297411
GO:0090130	tissue migration	4/76	333/28905	4.56852	0.0115899	0.0303194
GO:0060711	labyrinthine layer development	2/76	62/28905	12.2687	0.0116512	0.0304165
GO:0070301	cellular response to hydrogen peroxide	2/76	62/28905	12.2687	0.0116512	0.0304165
GO:0052548	regulation of endopeptidase activity	4/76	336/28905	4.52773	0.0119449	0.031151
GO:0006839	mitochondrial transport	3/76	180/28905	6.33882	0.0119727	0.0311911
GO:0002717	positive regulation of natural killer cell mediated immunity	2/76	63/28905	12.0739	0.0120129	0.0311988
GO:0043457	regulation of cellular respiration	2/76	63/28905	12.0739	0.0120129	0.0311988
GO:0090497	mesenchymal cell migration	2/76	63/28905	12.0739	0.0120129	0.0311988
GO:0030183	B cell differentiation	3/76	182/28905	6.26916	0.0123326	0.0319528
GO:0046496	nicotinamide nucleotide metabolic process	3/76	182/28905	6.26916	0.0123326	0.0319528
GO:0010921	regulation of phosphatase activity	2/76	64/28905	11.8853	0.0123795	0.0319528
GO:0046850	regulation of bone remodeling	2/76	64/28905	11.8853	0.0123795	0.0319528
GO:0060324	face development	2/76	64/28905	11.8853	0.0123795	0.0319528
GO:1900015	regulation of cytokine production involved in inflammatory response	2/76	64/28905	11.8853	0.0123795	0.0319528
GO:0051961	negative regulation of nervous system development	3/76	183/28905	6.2349	0.0125148	0.032269
GO:0019362	pyridine nucleotide metabolic process	3/76	184/28905	6.20102	0.0126986	0.0327093
GO:0006911	phagocytosis, engulfment	2/76	65/28905	11.7024	0.0127509	0.0327435
GO:0034142	toll-like receptor 4 signaling pathway	2/76	65/28905	11.7024	0.0127509	0.0327435
GO:0043506	regulation of JUN kinase activity	2/76	65/28905	11.7024	0.0127509	0.0327435
GO:0001822	kidney development	4/76	343/28905	4.43532	0.0128004	0.032837
GO:0001836	release of cytochrome c from mitochondria	2/76	66/28905	11.5251	0.0131272	0.0335385
GO:0002762	negative regulation of myeloid leukocyte differentiation	2/76	66/28905	11.5251	0.0131272	0.0335385
GO:0050854	regulation of antigen receptor-mediated signaling pathway	2/76	66/28905	11.5251	0.0131272	0.0335385
GO:1903053	regulation of extracellular matrix organization	2/76	66/28905	11.5251	0.0131272	0.0335385
GO:0062013	positive regulation of small molecule metabolic process	3/76	188/28905	6.06908	0.0134492	0.0343262
GO:0001658	branching involved in ureteric bud morphogenesis	2/76	67/28905	11.3531	0.0135083	0.0343376
GO:0030193	regulation of blood coagulation	2/76	67/28905	11.3531	0.0135083	0.0343376
GO:0048512	circadian behavior	2/76	67/28905	11.3531	0.0135083	0.0343376
GO:0070918	regulatory ncRNA processing	2/76	67/28905	11.3531	0.0135083	0.0343376
GO:0050714	positive regulation of protein secretion	3/76	189/28905	6.03697	0.0136408	0.0346393
GO:0009410	response to xenobiotic stimulus	4/76	350/28905	4.34662	0.0136942	0.034705
GO:0050878	regulation of body fluid levels	4/76	350/28905	4.34662	0.0136942	0.034705
GO:0000271	polysaccharide biosynthetic process	2/76	68/28905	11.1861	0.0138942	0.035
GO:0000768	syncytium formation by plasma membrane fusion	2/76	68/28905	11.1861	0.0138942	0.035
GO:0001954	positive regulation of cell-matrix adhesion	2/76	68/28905	11.1861	0.0138942	0.035
GO:0031098	stress-activated protein kinase signaling cascade	2/76	68/28905	11.1861	0.0138942	0.035
GO:0032663	regulation of interleukin-2 production	2/76	68/28905	11.1861	0.0138942	0.035
GO:0140253	cell-cell fusion	2/76	68/28905	11.1861	0.0138942	0.035
GO:0048754	branching morphogenesis of an epithelial tube	3/76	191/28905	5.97375	0.0140285	0.035303
GO:1900046	regulation of hemostasis	2/76	69/28905	11.024	0.0142848	0.0358762
GO:1903556	negative regulation of tumor necrosis factor superfamily cytokine production	2/76	69/28905	11.024	0.0142848	0.0358762
GO:0000302	response to reactive oxygen species	3/76	193/28905	5.91185	0.0144225	0.0361137
GO:0042552	myelination	3/76	193/28905	5.91185	0.0144225	0.0361137
GO:0072524	pyridine-containing compound metabolic process	3/76	193/28905	5.91185	0.0144225	0.0361137
GO:0030522	intracellular receptor signaling pathway	4/76	356/28905	4.27336	0.0144913	0.0362499
GO:0002534	cytokine production involved in inflammatory response	2/76	70/28905	10.8665	0.0146802	0.0366131
GO:0006949	syncytium formation	2/76	70/28905	10.8665	0.0146802	0.0366131
GO:0007622	rhythmic behavior	2/76	70/28905	10.8665	0.0146802	0.0366131
GO:0051897	positive regulation of phosphatidylinositol 3-kinase/protein kinase B signal transduction	3/76	195/28905	5.85121	0.0148227	0.036932
GO:0045787	positive regulation of cell cycle	4/76	359/28905	4.23765	0.0149007	0.0370527
GO:0072001	renal system development	4/76	359/28905	4.23765	0.0149007	0.0370527
GO:0007272	ensheathment of neurons	3/76	196/28905	5.82136	0.0150252	0.0372151
GO:0008366	axon ensheathment	3/76	196/28905	5.82136	0.0150252	0.0372151
GO:0021915	neural tube development	3/76	196/28905	5.82136	0.0150252	0.0372151
GO:0043393	regulation of protein binding	3/76	196/28905	5.82136	0.0150252	0.0372151
GO:0050688	regulation of defense response to virus	2/76	71/28905	10.7135	0.0150803	0.0372781
GO:0098900	regulation of action potential	2/76	71/28905	10.7135	0.0150803	0.0372781
GO:0006801	superoxide metabolic process	2/76	72/28905	10.5647	0.015485	0.0380169
GO:0032608	interferon-beta production	2/76	72/28905	10.5647	0.015485	0.0380169
GO:0032648	regulation of interferon-beta production	2/76	72/28905	10.5647	0.015485	0.0380169
GO:0050818	regulation of coagulation	2/76	72/28905	10.5647	0.015485	0.0380169
GO:0090278	negative regulation of peptide hormone secretion	2/76	72/28905	10.5647	0.015485	0.0380169
GO:0090559	regulation of membrane permeability	2/76	72/28905	10.5647	0.015485	0.0380169
GO:1901224	positive regulation of non-canonical NF-kappaB signal transduction	2/76	72/28905	10.5647	0.015485	0.0380169
GO:0061035	regulation of cartilage development	2/76	73/28905	10.42	0.0158944	0.0389459
GO:1905330	regulation of morphogenesis of an epithelium	2/76	73/28905	10.42	0.0158944	0.0389459
GO:0002792	negative regulation of peptide secretion	2/76	74/28905	10.2792	0.0163084	0.0398052
GO:0048662	negative regulation of smooth muscle cell proliferation	2/76	74/28905	10.2792	0.0163084	0.0398052
GO:0060675	ureteric bud morphogenesis	2/76	74/28905	10.2792	0.0163084	0.0398052
GO:0099024	plasma membrane invagination	2/76	74/28905	10.2792	0.0163084	0.0398052
GO:0030308	negative regulation of cell growth	3/76	205/28905	5.56579	0.0169181	0.0412532
GO:0006919	activation of cysteine-type endopeptidase activity involved in apoptotic process	2/76	76/28905	10.0087	0.0171502	0.0416978
GO:0009620	response to fungus	2/76	76/28905	10.0087	0.0171502	0.0416978
GO:0032623	interleukin-2 production	2/76	76/28905	10.0087	0.0171502	0.0416978
GO:1990138	neuron projection extension	3/76	208/28905	5.48551	0.0175774	0.0426953
GO:0046847	filopodium assembly	2/76	78/28905	9.75202	0.0180101	0.0436619
GO:0072171	mesonephric tubule morphogenesis	2/76	78/28905	9.75202	0.0180101	0.0436619
GO:0051402	neuron apoptotic process	4/76	381/28905	3.99295	0.0181271	0.0439033
GO:0045669	positive regulation of osteoblast differentiation	2/76	79/28905	9.62858	0.0184468	0.0445917
GO:0061180	mammary gland epithelium development	2/76	79/28905	9.62858	0.0184468	0.0445917
GO:0098742	cell-cell adhesion via plasma-membrane adhesion molecules	3/76	212/28905	5.38201	0.0184786	0.0446256
GO:0043524	negative regulation of neuron apoptotic process	3/76	213/28905	5.35675	0.0187079	0.0451359
GO:0007517	muscle organ development	4/76	385/28905	3.95147	0.0187569	0.0452108
GO:0002673	regulation of acute inflammatory response	2/76	80/28905	9.50822	0.018888	0.0453962
GO:0007492	endoderm development	2/76	80/28905	9.50822	0.018888	0.0453962
GO:0016239	positive regulation of macroautophagy	2/76	80/28905	9.50822	0.018888	0.0453962
GO:1905475	regulation of protein localization to membrane	3/76	215/28905	5.30692	0.0191712	0.0460328
GO:0001913	T cell mediated cytotoxicity	2/76	81/28905	9.39084	0.0193336	0.0463343
GO:0097194	execution phase of apoptosis	2/76	81/28905	9.39084	0.0193336	0.0463343
GO:1903532	positive regulation of secretion by cell	4/76	389/28905	3.91084	0.0194002	0.0464496
GO:0010324	membrane invagination	2/76	82/28905	9.27632	0.0197836	0.0472777
GO:0010611	regulation of cardiac muscle hypertrophy	2/76	82/28905	9.27632	0.0197836	0.0472777
GO:0006887	exocytosis	4/76	394/28905	3.86121	0.0202233	0.0482718
GO:0001960	negative regulation of cytokine-mediated signaling pathway	2/76	83/28905	9.16455	0.0202381	0.0482718
GO:0019730	antimicrobial humoral response	3/76	222/28905	5.13958	0.0208426	0.0496197
GO:0050796	regulation of insulin secretion	3/76	222/28905	5.13958	0.0208426	0.0496197

## Sheet: Supplementary Table 3f
Supplementary Table 3f. GSEA analysis of genes enriched in Pd1-/- Tregs.
GSEA was performed using the gse function from ClusterProfiler package, with the default Kolmogorov-Smirnov test with FDR correction
ID	Description	setSize	enrichmentScore	NES	pvalue	p.adjust	rank	leading_edge	core_enrichment	geneSetID
GO:0070372	regulation of ERK1 and ERK2 cascade	28	0.71355	2.1793	2.00891e-05	2.00891e-05	38	tags=54%, list=14%, signal=51%	14268/16963/20305/24088/20308/12491/20296/12266/16176/107607/257632/18186/21803/12768/16193	1
GO:0070374	positive regulation of ERK1 and ERK2 cascade	24	0.71977	2.15244	5.75503e-05	5.75503e-05	38	tags=58%, list=14%, signal=55%	16963/20305/24088/20308/12491/20296/12266/16176/107607/257632/18186/21803/12768/16193	3
GO:0070371	ERK1 and ERK2 cascade	31	0.669169	2.09113	3.78591e-05	3.78591e-05	38	tags=48%, list=14%, signal=47%	14268/16963/20305/24088/20308/12491/20296/12266/16176/107607/257632/18186/21803/12768/16193	2
GO:0061082	myeloid leukocyte cytokine production	17	0.744921	2.02221	0.000271359	0.000271359	43	tags=65%, list=16%, signal=58%	24088/12491/15978/16176/170743/107607/257632/12362/21803/14127/12053	5
GO:0010934	macrophage cytokine production	13	0.806902	2.01129	0.000226067	0.000226067	33	tags=69%, list=12%, signal=64%	24088/12491/15978/16176/170743/107607/257632/12362/21803	4
GO:0002720	positive regulation of cytokine production involved in immune response	22	0.67997	1.97401	0.000426383	0.000426383	58	tags=64%, list=21%, signal=54%	16963/24088/12491/22034/15978/16176/170743/107607/257632/12362/14127/16193/16182/16173	8
GO:0051092	positive regulation of NF-kappaB transcription factor activity	18	0.716955	1.97072	0.000539582	0.000539582	33	tags=56%, list=12%, signal=52%	21941/24088/16174/12491/22042/22034/16176/107607/257632/21803	10
GO:0043410	positive regulation of MAPK cascade	36	0.60703	1.95476	0.000279776	0.000279776	38	tags=42%, list=14%, signal=41%	16963/20305/24088/20308/12491/20296/12266/22034/16176/107607/257632/18186/21803/12768/16193	6
GO:0010935	regulation of macrophage cytokine production	12	0.792549	1.9259	0.000347566	0.000347566	33	tags=67%, list=12%, signal=61%	24088/12491/15978/170743/107607/257632/12362/21803	7
GO:0003008	system process	38	0.584776	1.91129	0.000790002	0.000790002	60	tags=45%, list=22%, signal=41%	16069/24088/12491/20296/16905/15978/16176/257632/12362/21803/16193/11486/20750/56458/19164/16173/15937	12
GO:0051091	positive regulation of DNA-binding transcription factor activity	24	0.638231	1.9086	0.00278455	0.00278455	38	tags=46%, list=14%, signal=43%	21941/24088/16174/12491/22042/22034/16176/107607/257632/21803/16193	19
GO:0043408	regulation of MAPK cascade	45	0.563267	1.90443	0.000456222	0.000456222	38	tags=36%, list=14%, signal=37%	14268/16963/20305/24088/20308/12491/20296/12266/22034/16176/107607/257632/18186/21803/12768/16193	9
GO:0042742	defense response to bacterium	20	0.664429	1.88452	0.00343641	0.00343641	37	tags=50%, list=14%, signal=47%	16069/24088/12491/17105/15978/16176/107607/257632/12362/14127	22
GO:0002381	immunoglobulin production involved in immunoglobulin-mediated immune response	13	0.75035	1.87033	0.00222843	0.00222843	44	tags=62%, list=16%, signal=54%	12458/16963/22042/15978/257632/21803/12053/20852	15
GO:0000165	MAPK cascade	50	0.546287	1.85631	0.000718982	0.000718982	38	tags=34%, list=14%, signal=36%	14268/16963/20305/24088/20308/12491/20296/12266/22034/16176/170743/107607/257632/18186/21803/12768/16193	11
GO:0061081	positive regulation of myeloid leukocyte cytokine production involved in immune response	12	0.763171	1.85451	0.00129245	0.00129245	37	tags=67%, list=14%, signal=60%	24088/12491/15978/170743/107607/257632/12362/14127	14
GO:0032735	positive regulation of interleukin-12 production	9	0.811706	1.84869	0.00247981	0.00247981	34	tags=60%, list=13%, signal=54%	24088/12491/22034/15978/257632/209590	18
GO:0060907	positive regulation of macrophage cytokine production	10	0.790396	1.84334	0.00460181	0.00460181	32	tags=70%, list=12%, signal=64%	24088/12491/15978/170743/107607/257632/12362	27
GO:0050764	regulation of phagocytosis	16	0.669398	1.7902	0.00542068	0.00542068	37	tags=56%, list=14%, signal=52%	24088/12491/20296/12266/15978/16176/257632/21803/14127	30
GO:0033554	cellular response to stress	52	0.517381	1.78387	0.00120632	0.00120632		tags=42%, list=24%, signal=40%	12491/22034/16905/15978/16176/170743/107607/56615/257632/12362/21803/16193/18034/12053/20852/17216/20750/56458/19164/15937/19883/18538	13
GO:0007249	canonical NF-kappaB signal transduction	25	0.588236	1.77389	0.00462942	0.00462942	84	tags=64%, list=31%, signal=49%	24088/12491/22042/22034/16176/170743/107607/257632/12362/18034/14728/19883/22035/16150/16149/83433	28
GO:0051090	regulation of DNA-binding transcription factor activity	31	0.567033	1.77196	0.00486513	0.00486513	62	tags=45%, list=23%, signal=39%	21941/24088/16174/12491/22042/22034/16176/107607/257632/21803/16193/16182/16173/217410	29
GO:0002702	positive regulation of production of molecular mediator of immune response	37	0.544436	1.76781	0.00400676	0.00400676	44	tags=43%, list=16%, signal=42%	16963/24088/12491/22042/22034/15978/16176/170743/107607/257632/12362/21803/14127/16193/16163/20852	25
GO:0006310	DNA recombination	15	0.676221	1.75798	0.00892938	0.00892938	48	tags=53%, list=18%, signal=46%	12458/22042/15978/21803/21414/12053/20852/17216	47
GO:0032615	interleukin-12 production	13	0.704991	1.75727	0.00915327	0.00915327	34	tags=43%, list=13%, signal=40%	24088/12491/22034/15978/257632/209590	48
GO:0032655	regulation of interleukin-12 production	13	0.704991	1.75727	0.00915327	0.00915327	34	tags=43%, list=13%, signal=40%	24088/12491/22034/15978/257632/209590	49
GO:0002367	cytokine production involved in immune response	34	0.550553	1.75063	0.00562142	0.00562142	59	tags=53%, list=22%, signal=47%	16963/24088/16174/12491/22034/15978/16176/170743/107607/257632/12362/21803/14127/16193/12053/16182/16173/14728	31
GO:0002718	regulation of cytokine production involved in immune response	32	0.557664	1.74991	0.00800805	0.00800805	59	tags=53%, list=22%, signal=47%	16963/24088/12491/22034/15978/16176/170743/107607/257632/12362/21803/14127/16193/12053/16182/16173/14728	43
GO:0032755	positive regulation of interleukin-6 production	21	0.61	1.74904	0.0125776	0.0125776	38	tags=52%, list=14%, signal=49%	24088/12491/22034/15978/16176/170743/107607/257632/21803/14127/16193	57
GO:0002200	somatic diversification of immune receptors	12	0.71572	1.7392	0.00739951	0.00739951	44	tags=58%, list=16%, signal=51%	12458/22042/15978/21803/21414/12053/20852	40
GO:0002562	somatic diversification of immune receptors via germline recombination within a single locus	12	0.71572	1.7392	0.00739951	0.00739951	44	tags=58%, list=16%, signal=51%	12458/22042/15978/21803/21414/12053/20852	41
GO:0016444	somatic cell DNA recombination	12	0.71572	1.7392	0.00739951	0.00739951	44	tags=58%, list=16%, signal=51%	12458/22042/15978/21803/21414/12053/20852	42
GO:0060341	regulation of cellular localization	37	0.530628	1.72298	0.00631691	0.00631691	65	tags=46%, list=24%, signal=40%	24088/12491/22042/20296/16905/15978/16854/16176/21803/14127/16193/16163/56458/19164/14728/15937/16409	34
GO:0042088	T-helper 1 type immune response	17	0.628072	1.705	0.0146371	0.0146371	58	tags=44%, list=21%, signal=37%	16963/16174/22034/16176/209590/20852/16182/16173	62
GO:0032880	regulation of protein localization	34	0.535924	1.70411	0.00863996	0.00863996	65	tags=47%, list=24%, signal=41%	24088/12491/22042/20296/16905/15978/16854/16176/21803/14127/16193/16163/56458/19164/14728/16409	46
GO:1990266	neutrophil migration	26	0.556851	1.68591	0.0173787	0.0173787	37	tags=46%, list=14%, signal=44%	20310/16963/20305/24088/20308/20296/15978/16854/15945/16176/257632/14127	67
GO:1902533	positive regulation of intracellular signal transduction	64	0.467788	1.68234	0.00379595	0.00379595	38	tags=30%, list=14%, signal=33%	14268/16963/20305/24088/20308/12491/22042/20296/12266/22034/16176/170743/107607/257632/18186/12362/21803/12768/16193	24
GO:0002204	somatic recombination of immunoglobulin genes involved in immune response	10	0.720135	1.67948	0.0307869	0.0307869	44	tags=60%, list=16%, signal=52%	12458/22042/15978/21803/12053/20852	115
GO:0002208	somatic diversification of immunoglobulins involved in immune response	10	0.720135	1.67948	0.0307869	0.0307869	44	tags=60%, list=16%, signal=52%	12458/22042/15978/21803/12053/20852	116
GO:0016445	somatic diversification of immunoglobulins	10	0.720135	1.67948	0.0307869	0.0307869	44	tags=60%, list=16%, signal=52%	12458/22042/15978/21803/12053/20852	117
GO:0016447	somatic recombination of immunoglobulin gene segments	10	0.720135	1.67948	0.0307869	0.0307869	44	tags=60%, list=16%, signal=52%	12458/22042/15978/21803/12053/20852	118
GO:0045190	isotype switching	10	0.720135	1.67948	0.0307869	0.0307869	44	tags=60%, list=16%, signal=52%	12458/22042/15978/21803/12053/20852	119
GO:0006109	regulation of carbohydrate metabolic process	10	0.719811	1.67872	0.0307869	0.0307869	61	tags=80%, list=23%, signal=64%	15978/21803/16193/269224/56458/19164/15937/19883	120
GO:0032613	interleukin-10 production	14	0.660635	1.67637	0.0198963	0.0198963	84	tags=69%, list=31%, signal=50%	24088/257632/209590/14127/16193/16163/14728/217410/60533/16859/83433	74
GO:0032653	regulation of interleukin-10 production	14	0.660635	1.67637	0.0198963	0.0198963	84	tags=69%, list=31%, signal=50%	24088/257632/209590/14127/16193/16163/14728/217410/60533/16859/83433	75
GO:0050830	defense response to Gram-positive bacterium	13	0.671526	1.67385	0.0235662	0.0235662	70	tags=77%, list=26%, signal=60%	24088/12491/17105/15978/16176/107607/257632/16992/16173/27007	86
GO:0060485	mesenchyme development	14	0.658623	1.67127	0.0205132	0.0205132	38	tags=43%, list=14%, signal=39%	14268/16401/16176/18186/21803/16193	78
GO:0006909	phagocytosis	22	0.57551	1.67075	0.0129486	0.0129486	37	tags=41%, list=14%, signal=38%	24088/12491/20296/12266/15978/16176/257632/21803/14127	58
GO:0050769	positive regulation of neurogenesis	15	0.642597	1.67057	0.0197567	0.0197567	49	tags=53%, list=18%, signal=46%	14268/24088/15978/16176/18186/21803/16193/16992	72
GO:0051962	positive regulation of nervous system development	15	0.642597	1.67057	0.0197567	0.0197567	49	tags=53%, list=18%, signal=46%	14268/24088/15978/16176/18186/21803/16193/16992	73
GO:0032612	interleukin-1 production	21	0.58209	1.66901	0.0258708	0.0258708	38	tags=43%, list=14%, signal=40%	24088/12491/15978/16176/107607/257632/12362/16178/16193	96
GO:0070555	response to interleukin-1	17	0.613385	1.66513	0.0199576	0.0199576	38	tags=53%, list=14%, signal=49%	14268/16963/20305/20308/20296/22034/16176/16178/16193	76
GO:0071347	cellular response to interleukin-1	17	0.613385	1.66513	0.0199576	0.0199576	38	tags=53%, list=14%, signal=49%	14268/16963/20305/20308/20296/22034/16176/16178/16193	77
GO:0032731	positive regulation of interleukin-1 beta production	16	0.62232	1.6643	0.0207217	0.0207217	38	tags=44%, list=14%, signal=40%	24088/12491/15978/107607/257632/12362/16193	80
GO:0032635	interleukin-6 production	28	0.543402	1.65964	0.0170765	0.0170765	38	tags=43%, list=14%, signal=41%	24088/16174/12491/22034/15978/16176/170743/107607/257632/21803/14127/16193	66
GO:0072359	circulatory system development	40	0.502946	1.65371	0.0143764	0.0143764	61	tags=40%, list=23%, signal=36%	14268/20296/12266/16905/15978/16854/15945/16401/16176/18186/21803/16477/56458/19164/16173/19883	60
GO:1903829	positive regulation of protein localization	23	0.55677	1.65175	0.0388672	0.0388672	41	tags=39%, list=15%, signal=36%	24088/22042/20296/15978/16854/21803/14127/16193/16163	135
GO:0007254	JNK cascade	9	0.724321	1.64967	0.0239548	0.0239548	30	tags=56%, list=11%, signal=51%	22034/16176/170743/107607/257632	89
GO:0048762	mesenchymal cell differentiation	11	0.684292	1.64558	0.0253343	0.0253343	38	tags=45%, list=14%, signal=41%	14268/16176/18186/21803/16193	95
GO:0002548	monocyte chemotaxis	12	0.676947	1.64498	0.0220011	0.0220011	35	tags=58%, list=13%, signal=53%	16963/20305/20308/20296/16854/15945/12768	83
GO:0032611	interleukin-1 beta production	19	0.584089	1.63703	0.0225007	0.0225007	38	tags=42%, list=14%, signal=39%	24088/12491/15978/16176/107607/257632/12362/16193	84
GO:1900180	regulation of protein localization to nucleus	13	0.655454	1.63379	0.034531	0.034531	59	tags=62%, list=22%, signal=51%	12491/22042/16905/15978/21803/16193/19164/14728	123
GO:0030593	neutrophil chemotaxis	23	0.550692	1.63372	0.0442904	0.0442904	37	tags=48%, list=14%, signal=45%	20310/16963/20305/20308/20296/15978/16854/15945/16176/257632/14127	147
GO:0033036	macromolecule localization	61	0.456507	1.63016	0.00635219	0.00635219	90	tags=49%, list=33%, signal=42%	24088/12491/22042/20296/12266/16905/15978/16854/16401/16176/18186/21803/14127/16193/16163/12053/20750/14998/56458/19164/14728/16409/320982/16859/16150/16149/83433/11747/18646/54721	35
GO:0032675	regulation of interleukin-6 production	26	0.53673	1.625	0.026748	0.026748	38	tags=42%, list=14%, signal=40%	24088/12491/22034/15978/16176/170743/107607/257632/21803/14127/16193	102
GO:0061912	selective autophagy	4	0.891386	1.62477	0.012568	0.012568	33	tags=100%, list=12%, signal=89%	24088/107607/257632/21803	56
GO:0072679	thymocyte migration	3	0.959843	1.62292	0.00333319	0.00333319	6	tags=67%, list=2%, signal=66%	12458/16963	21
GO:0001667	ameboidal-type cell migration	17	0.597378	1.62168	0.0297144	0.0297144	33	tags=35%, list=12%, signal=33%	12458/14268/15978/16401/18186/21803	108
GO:0072594	establishment of protein localization to organelle	12	0.667332	1.62162	0.0271599	0.0271599	57	tags=50%, list=21%, signal=41%	12491/16905/15978/21803/16193/19164	103
GO:0044087	regulation of cellular component biogenesis	25	0.53696	1.61926	0.0192994	0.0192994	33	tags=32%, list=12%, signal=31%	24088/12491/22042/15978/16854/16176/18186/21803	70
GO:0002292	T cell differentiation involved in immune response	19	0.577201	1.61772	0.026375	0.026375	61	tags=47%, list=23%, signal=39%	15978/21803/14127/16193/12053/20852/16182/16173/19883	98
GO:0006914	autophagy	18	0.587746	1.61556	0.02662	0.02662	57	tags=50%, list=21%, signal=42%	24088/22034/15978/107607/257632/12362/21803/56458/19164	99
GO:0061919	process utilizing autophagic mechanism	18	0.587746	1.61556	0.02662	0.02662	57	tags=50%, list=21%, signal=42%	24088/22034/15978/107607/257632/12362/21803/56458/19164	100
GO:0006606	protein import into nucleus	9	0.707447	1.61124	0.0321962	0.0321962	57	tags=67%, list=21%, signal=54%	12491/16905/15978/21803/16193/19164	122
GO:0043123	positive regulation of canonical NF-kappaB signal transduction	18	0.585489	1.60935	0.0278097	0.0278097	32	tags=39%, list=12%, signal=37%	12491/22042/22034/16176/107607/257632/12362	105
GO:0098542	defense response to other organism	92	0.426972	1.60697	0.00442157	0.00442157	39	tags=29%, list=14%, signal=38%	16069/20310/16963/20305/24088/16174/20308/12491/17105/20296/12266/22034/15978/16854/15945/16176/170743/80876/107607/257632/12362/21803/209590/12768/14127/16193/18034	26
GO:0034504	protein localization to nucleus	14	0.63223	1.60429	0.0381292	0.0381292	59	tags=57%, list=22%, signal=47%	12491/22042/16905/15978/21803/16193/19164/14728	132
GO:0008104	protein localization	55	0.458256	1.60209	0.0106006	0.0106006	90	tags=51%, list=33%, signal=43%	24088/12491/22042/20296/16905/15978/16854/16401/16176/18186/21803/14127/16193/16163/12053/14998/56458/19164/14728/16409/320982/16859/16150/16149/83433/11747/18646/54721	50
GO:0070727	cellular macromolecule localization	55	0.458256	1.60209	0.0106006	0.0106006	90	tags=51%, list=33%, signal=43%	24088/12491/22042/20296/16905/15978/16854/16401/16176/18186/21803/14127/16193/16163/12053/14998/56458/19164/14728/16409/320982/16859/16150/16149/83433/11747/18646/54721	51
GO:0032732	positive regulation of interleukin-1 production	17	0.589065	1.59911	0.0359525	0.0359525	38	tags=41%, list=14%, signal=38%	24088/12491/15978/107607/257632/12362/16193	126
GO:0016236	macroautophagy	8	0.725208	1.59787	0.0253249	0.0253249	57	tags=75%, list=21%, signal=61%	24088/22034/107607/257632/21803/19164	94
GO:0032386	regulation of intracellular transport	14	0.629595	1.59761	0.0399891	0.0399891	65	tags=57%, list=24%, signal=46%	12491/20296/15978/21803/16193/19164/15937/16409	139
GO:0050920	regulation of chemotaxis	25	0.528873	1.59487	0.0213939	0.0213939	35	tags=40%, list=13%, signal=38%	12458/14268/16963/20296/15945/16176/257632/18186/21803/12768	81
GO:0006886	intracellular protein transport	15	0.61186	1.59066	0.0391023	0.0391023	81	tags=67%, list=30%, signal=49%	12491/20296/16905/15978/21803/16193/19164/16409/320982/16149	137
GO:0097396	response to interleukin-17	4	0.872659	1.59063	0.0177241	0.0177241	38	tags=100%, list=14%, signal=87%	22034/15945/16176/16193	68
GO:0097398	cellular response to interleukin-17	4	0.872659	1.59063	0.0177241	0.0177241	38	tags=100%, list=14%, signal=87%	22034/15945/16176/16193	69
GO:0060041	retina development in camera-type eye	5	0.826711	1.59043	0.0267156	0.0267156	33	tags=60%, list=12%, signal=54%	12266/18186/21803	101
GO:0010712	regulation of collagen metabolic process	7	0.747067	1.59041	0.0375151	0.0375151	58	tags=71%, list=21%, signal=58%	14268/20296/21803/16193/16173	128
GO:0032965	regulation of collagen biosynthetic process	7	0.747067	1.59041	0.0375151	0.0375151	58	tags=71%, list=21%, signal=58%	14268/20296/21803/16193/16173	129
GO:0001568	blood vessel development	35	0.496918	1.58984	0.024538	0.024538	61	tags=40%, list=23%, signal=36%	14268/20296/12266/15978/16854/15945/16176/18186/21803/16477/56458/19164/16173/19883	91
GO:1903532	positive regulation of secretion by cell	16	0.593312	1.58672	0.0345591	0.0345591	65	tags=50%, list=24%, signal=40%	24088/16854/16176/21803/14127/16163/20750/16409	124
GO:0051047	positive regulation of secretion	17	0.582666	1.58174	0.0413007	0.0413007	65	tags=47%, list=24%, signal=38%	24088/16854/16176/21803/14127/16163/20750/16409	141
GO:0050727	regulation of inflammatory response	43	0.472074	1.58002	0.0153178	0.0153178	61	tags=40%, list=23%, signal=36%	16963/24088/12266/15978/16176/257632/12362/21803/14127/16193/16163/12053/11486/16992/16173/15937/19883	63
GO:0043122	regulation of canonical NF-kappaB signal transduction	22	0.544094	1.57955	0.0275123	0.0275123	84	tags=59%, list=31%, signal=44%	12491/22042/22034/16176/107607/257632/12362/14728/19883/22035/16150/16149/83433	104
GO:0002726	positive regulation of T cell cytokine production	8	0.716169	1.57795	0.0303049	0.0303049	58	tags=75%, list=21%, signal=61%	16963/22034/16176/16193/16182/16173	114
GO:0050921	positive regulation of chemotaxis	21	0.550076	1.57722	0.041895	0.041895	35	tags=43%, list=13%, signal=40%	12458/14268/16963/20296/15945/16176/18186/21803/12768	143
GO:0002687	positive regulation of leukocyte migration	27	0.515127	1.57669	0.0377377	0.0377377	35	tags=37%, list=13%, signal=36%	12458/16963/24088/20296/16854/15945/16401/16176/21803/12768	130
GO:0002824	positive regulation of adaptive immune response based on somatic recombination of immune receptors built from immunoglobulin superfamily domains	37	0.484616	1.57357	0.0226015	0.0226015	63	tags=49%, list=23%, signal=44%	16963/22042/12266/22034/15978/16176/257632/21803/209590/14127/16193/20852/12480/11486/16992/14998/16182/16173/60533	85
GO:0001944	vasculature development	36	0.487721	1.57056	0.0196231	0.0196231	61	tags=39%, list=23%, signal=35%	14268/20296/12266/15978/16854/15945/16176/18186/21803/16477/56458/19164/16173/19883	71
GO:0032700	negative regulation of interleukin-17 production	4	0.861162	1.56968	0.0244228	0.0244228	33	tags=75%, list=12%, signal=67%	24088/15978/21803	90
GO:0046822	regulation of nucleocytoplasmic transport	9	0.687511	1.56583	0.0457832	0.0457832	60	tags=67%, list=22%, signal=54%	12491/15978/21803/16193/19164/15937	148
GO:0044419	biological process involved in interspecies interaction between organisms	114	0.405754	1.56414	0.00310283	0.00310283	39	tags=26%, list=14%, signal=39%	16069/20310/14268/16963/20305/24088/16174/20308/12491/17105/20296/12266/22034/15978/16854/15945/16176/170743/80876/107607/56615/257632/18186/12362/21803/209590/12768/14127/16193/18034	20
GO:0033157	regulation of intracellular protein transport	11	0.649674	1.56233	0.0467007	0.0467007	65	tags=64%, list=24%, signal=50%	12491/20296/15978/21803/16193/19164/16409	155
GO:1902531	regulation of intracellular signal transduction	81	0.417466	1.55205	0.00619727	0.00619727	64	tags=35%, list=24%, signal=38%	14268/16963/20305/24088/20308/12491/22042/20296/12266/22034/16176/170743/107607/257632/18186/12362/21803/12768/16193/12053/11486/16182/56458/19164/16173/14728/19883/22035	33
GO:0032103	positive regulation of response to external stimulus	63	0.431305	1.55141	0.0162956	0.0162956	38	tags=33%, list=14%, signal=37%	12458/14268/16963/24088/16174/12491/20296/12266/22034/15978/15945/16176/170743/107607/257632/18186/12362/21803/12768/14127/16193	64
GO:0009617	response to bacterium	53	0.445846	1.54843	0.0162956	0.0162956	38	tags=33%, list=14%, signal=35%	16069/20310/24088/12491/17105/20296/12266/22034/15978/15945/16176/107607/56615/257632/12362/209590/14127/16193	65
GO:0009991	response to extracellular stimulus	16	0.576535	1.54186	0.0428295	0.0428295	59	tags=44%, list=22%, signal=36%	22042/16401/257632/11486/20750/56458/14728	145
GO:0006259	DNA metabolic process	28	0.504639	1.54126	0.0397887	0.0397887	66	tags=43%, list=24%, signal=36%	12458/22042/16905/15978/21803/16193/21414/12053/20852/17216/15937/18538	138
GO:0006954	inflammatory response	89	0.410383	1.53978	0.00727613	0.00727613	61	tags=38%, list=23%, signal=44%	20310/12458/14268/16963/20305/24088/16174/20308/12491/20296/12266/15978/15945/16176/170743/257632/12362/21803/209590/12768/16178/14127/16193/18034/16163/12053/11486/16992/16182/19164/16173/14728/15937/19883	39
GO:0007267	cell-cell signaling	38	0.469722	1.53524	0.0259105	0.0259105	57	tags=37%, list=21%, signal=34%	24088/20296/15978/16854/16176/21803/12768/14127/16193/21414/20750/269224/56458/19164	97
GO:0002821	positive regulation of adaptive immune response	39	0.468594	1.53476	0.0245427	0.0245427	63	tags=46%, list=23%, signal=42%	16963/22042/12266/22034/15978/16176/257632/21803/209590/14127/16193/20852/12480/11486/16992/14998/16182/16173/60533	92
GO:0002827	positive regulation of T-helper 1 type immune response	8	0.696284	1.53414	0.0379545	0.0379545	58	tags=56%, list=21%, signal=45%	16963/16176/209590/16182/16173	131
GO:0002440	production of molecular mediator of immune response	52	0.443308	1.52847	0.0206301	0.0206301	44	tags=37%, list=16%, signal=38%	12458/16963/24088/16174/12491/22042/22034/15978/16176/170743/107607/257632/12362/21803/14127/16193/16163/12053/20852	79
GO:0002708	positive regulation of lymphocyte mediated immunity	34	0.478425	1.52128	0.0420612	0.0420612	58	tags=47%, list=21%, signal=42%	16963/16174/22042/12266/22034/15978/16176/257632/21803/14127/16193/20852/12480/16992/16182/16173	144
GO:0016045	detection of bacterium	3	0.899254	1.52047	0.0298463	0.0298463	30	tags=100%, list=11%, signal=90%	24088/107607/257632	109
GO:0098543	detection of other organism	3	0.899254	1.52047	0.0298463	0.0298463	30	tags=100%, list=11%, signal=90%	24088/107607/257632	110
GO:0098792	xenophagy	3	0.899254	1.52047	0.0298463	0.0298463	30	tags=100%, list=11%, signal=90%	24088/107607/257632	111
GO:1904415	regulation of xenophagy	3	0.899254	1.52047	0.0298463	0.0298463	30	tags=100%, list=11%, signal=90%	24088/107607/257632	112
GO:1904417	positive regulation of xenophagy	3	0.899254	1.52047	0.0298463	0.0298463	30	tags=100%, list=11%, signal=90%	24088/107607/257632	113
GO:0006952	defense response	133	0.390078	1.51809	0.0023569	0.0023569	44	tags=25%, list=16%, signal=41%	16069/20310/12458/14268/16963/20305/24088/16174/20308/12491/17105/20296/12266/22034/15978/16854/15945/16176/170743/80876/107607/257632/12362/21803/209590/12768/16178/14127/16193/18034/16163/12053/20852	16
GO:0006950	response to stress	164	0.384812	1.51497	0.00346232	0.00346232	61	tags=28%, list=23%, signal=56%	16069/20310/12458/14268/16963/20305/24088/16174/20308/12491/17105/20296/12266/22034/16905/15978/16854/15945/16176/170743/80876/107607/56615/257632/18186/12362/21803/209590/12768/16178/14127/16193/18034/16163/12053/20852/11486/17216/16992/20750/16182/56458/19164/16173/14728/15937/19883	23
GO:0090304	nucleic acid metabolic process	95	0.399604	1.50988	0.00851801	0.00851801	62	tags=33%, list=23%, signal=39%	21941/12458/24088/16174/12491/22042/22034/16905/15978/16854/16176/170743/107607/257632/21803/16193/18034/21414/12053/20852/17216/20750/16182/16477/56458/19164/16173/14728/15937/19883/217410	45
GO:0002700	regulation of production of molecular mediator of immune response	46	0.444362	1.50942	0.0249857	0.0249857	59	tags=43%, list=22%, signal=41%	16963/24088/12491/22042/22034/15978/16176/170743/107607/257632/12362/21803/14127/16193/16163/12053/20852/16182/16173/14728	93
GO:0009607	response to biotic stimulus	106	0.394611	1.50867	0.00657811	0.00657811	39	tags=26%, list=14%, signal=37%	16069/20310/16963/20305/24088/16174/20308/12491/17105/20296/12266/22034/15978/16854/15945/16176/170743/80876/107607/56615/257632/12362/21803/209590/12768/14127/16193/18034	36
GO:0043207	response to external biotic stimulus	106	0.394611	1.50867	0.00657811	0.00657811	39	tags=26%, list=14%, signal=37%	16069/20310/16963/20305/24088/16174/20308/12491/17105/20296/12266/22034/15978/16854/15945/16176/170743/80876/107607/56615/257632/12362/21803/209590/12768/14127/16193/18034	37
GO:0051707	response to other organism	106	0.394611	1.50867	0.00657811	0.00657811	39	tags=26%, list=14%, signal=37%	16069/20310/16963/20305/24088/16174/20308/12491/17105/20296/12266/22034/15978/16854/15945/16176/170743/80876/107607/56615/257632/12362/21803/209590/12768/14127/16193/18034	38
GO:0045806	negative regulation of endocytosis	3	0.88806	1.50154	0.0382142	0.0382142	33	tags=100%, list=12%, signal=89%	24088/16854/21803	133
GO:0051093	negative regulation of developmental process	52	0.435124	1.50026	0.029134	0.029134	62	tags=37%, list=23%, signal=35%	24088/20308/22042/20296/16905/15978/15945/16176/18186/21803/12768/16193/12053/56458/19164/16173/14728/19883/217410	107
GO:0009605	response to external stimulus	149	0.381087	1.49704	0.00238076	0.00238076	41	tags=23%, list=15%, signal=43%	16069/20310/12458/14268/16963/20305/24088/16174/20308/12491/22042/17105/20296/12266/22034/15978/16854/15945/16401/16176/170743/80876/107607/56615/257632/18186/12362/21803/209590/12768/14127/16193/18034/16163	17
GO:0051668	localization within membrane	18	0.543549	1.49407	0.0497018	0.0497018	84	tags=61%, list=31%, signal=45%	20296/16905/16854/16401/21803/14127/16409/320982/16859/16150/83433	163
GO:0071495	cellular response to endogenous stimulus	42	0.44827	1.4902	0.046006	0.046006	58	tags=36%, list=21%, signal=33%	16963/24088/12491/20296/16401/16176/107607/257632/18186/21803/16193/20852/56458/19164/16173	149
GO:0006139	nucleobase-containing compound metabolic process	102	0.388686	1.48499	0.0106445	0.0106445	62	tags=31%, list=23%, signal=39%	21941/12458/24088/16174/12491/22042/22034/16905/15978/16854/16176/170743/107607/257632/21803/16193/18034/21414/12053/20852/11486/17216/20750/16182/16477/56458/19164/16173/14728/15937/19883/217410	52
GO:0046483	heterocycle metabolic process	102	0.388686	1.48499	0.0106445	0.0106445	62	tags=31%, list=23%, signal=39%	21941/12458/24088/16174/12491/22042/22034/16905/15978/16854/16176/170743/107607/257632/21803/16193/18034/21414/12053/20852/11486/17216/20750/16182/16477/56458/19164/16173/14728/15937/19883/217410	53
GO:0006725	cellular aromatic compound metabolic process	104	0.386656	1.47838	0.0107316	0.0107316	66	tags=33%, list=24%, signal=40%	21941/12458/24088/16174/12491/22042/22034/16905/15978/16854/16176/170743/107607/257632/21803/16193/18034/21414/12053/20852/11486/17216/20750/16182/16477/56458/19164/16173/14728/15937/19883/217410/16409/18538	54
GO:1901360	organic cyclic compound metabolic process	104	0.386656	1.47838	0.0107316	0.0107316	66	tags=33%, list=24%, signal=40%	21941/12458/24088/16174/12491/22042/22034/16905/15978/16854/16176/170743/107607/257632/21803/16193/18034/21414/12053/20852/11486/17216/20750/16182/16477/56458/19164/16173/14728/15937/19883/217410/16409/18538	55
GO:0051649	establishment of localization in cell	37	0.454724	1.47651	0.0430817	0.0430817	81	tags=51%, list=30%, signal=42%	16963/12491/20296/16905/15978/16401/257632/21803/14127/16193/16163/19164/15937/16409/320982/16859/56743/16797/16149	146
GO:0065008	regulation of biological quality	70	0.403934	1.47097	0.0216169	0.0216169	60	tags=33%, list=22%, signal=34%	20310/12458/14268/24088/12491/16905/15978/16176/257632/18186/12362/21803/12768/14127/16193/11486/20750/269224/56458/19164/16173/14728/15937	82
GO:0009888	tissue development	54	0.419633	1.46753	0.0146241	0.0146241	58	tags=35%, list=21%, signal=35%	14268/12266/22034/16905/15978/15945/16401/16176/18186/21803/12768/16193/21414/20852/11486/20750/16477/19164/16173	61
GO:0045087	innate immune response	78	0.395619	1.46605	0.0138715	0.0138715	39	tags=28%, list=14%, signal=34%	16069/16963/20305/24088/16174/20308/12491/20296/12266/22034/15978/16854/170743/80876/107607/257632/12362/21803/209590/12768/14127/18034	59
GO:0030335	positive regulation of cell migration	48	0.4291	1.46461	0.0418648	0.0418648	35	tags=27%, list=13%, signal=28%	12458/14268/16963/24088/20296/15978/16854/15945/16401/16176/18186/21803/12768	142
GO:0070673	response to interleukin-18	4	0.797753	1.4541	0.0466418	0.0466418	58	tags=100%, list=21%, signal=80%	16174/15978/16182/16173	153
GO:0071351	cellular response to interleukin-18	4	0.797753	1.4541	0.0466418	0.0466418	58	tags=100%, list=21%, signal=80%	16174/15978/16182/16173	154
GO:0022607	cellular component assembly	50	0.423601	1.43941	0.0473952	0.0473952	33	tags=24%, list=12%, signal=26%	16069/14268/24088/12491/22042/22034/15978/16854/16176/18186/12362/21803	157
GO:0044085	cellular component biogenesis	50	0.423601	1.43941	0.0473952	0.0473952	33	tags=24%, list=12%, signal=26%	16069/14268/24088/12491/22042/22034/15978/16854/16176/18186/12362/21803	158
GO:0010936	negative regulation of macrophage cytokine production	3	0.840545	1.42121	0.0463822	0.0463822	33	tags=67%, list=12%, signal=59%	257632/21803	150
GO:0002699	positive regulation of immune effector process	62	0.392838	1.40779	0.0472964	0.0472964	59	tags=39%, list=22%, signal=39%	16963/24088/16174/12491/22042/20296/12266/22034/15978/16176/170743/107607/257632/12362/21803/14127/16193/16163/20852/12480/16992/16182/16173/14728	156
GO:0042981	regulation of apoptotic process	94	0.371189	1.40336	0.0239189	0.0239189	64	tags=31%, list=24%, signal=36%	21941/14268/22042/22034/16905/15978/16854/15945/16401/16176/107607/257632/18186/12362/21803/14127/16193/16163/21414/12053/11486/16992/20750/56458/19164/16173/15937/60533/22035	88
GO:0002705	positive regulation of leukocyte mediated immunity	40	0.423058	1.39103	0.0490196	0.0490196	58	tags=42%, list=21%, signal=39%	16963/16174/22042/20296/12266/22034/15978/16176/257632/21803/14127/16193/20852/12480/16992/16182/16173	161
GO:0032101	regulation of response to external stimulus	88	0.365838	1.37993	0.04117	0.04117	49	tags=29%, list=18%, signal=36%	12458/14268/16963/24088/16174/12491/20296/12266/22034/15978/15945/16176/170743/107607/257632/18186/12362/21803/209590/12768/14127/16193/16163/12053/11486/16992	140
GO:0010647	positive regulation of cell communication	82	0.370194	1.37555	0.0477147	0.0477147	38	tags=24%, list=14%, signal=30%	14268/16963/20305/24088/20308/12491/22042/20296/12266/22034/15978/16176/170743/107607/257632/18186/12362/21803/12768/16193	159
GO:0023056	positive regulation of signaling	82	0.370194	1.37555	0.0477147	0.0477147	38	tags=24%, list=14%, signal=30%	14268/16963/20305/24088/20308/12491/22042/20296/12266/22034/15978/16176/170743/107607/257632/18186/12362/21803/12768/16193	160
GO:0034641	cellular nitrogen compound metabolic process	106	0.355878	1.36059	0.0355029	0.0355029	62	tags=30%, list=23%, signal=38%	21941/12458/24088/16174/12491/22042/22034/16905/15978/16854/16176/170743/107607/257632/21803/16193/18034/21414/12053/20852/11486/17216/20750/16182/16477/56458/19164/16173/14728/15937/19883/217410	125
GO:0009967	positive regulation of signal transduction	78	0.366493	1.35812	0.0370509	0.0370509	38	tags=24%, list=14%, signal=29%	14268/16963/20305/24088/20308/12491/22042/20296/12266/22034/16176/170743/107607/257632/18186/12362/21803/12768/16193	127
GO:0009653	anatomical structure morphogenesis	77	0.364333	1.34287	0.0492888	0.0492888	61	tags=34%, list=23%, signal=37%	14268/24088/12491/22042/20296/12266/22034/15978/16854/15945/16401/16176/18186/12362/21803/16193/18034/21414/12053/20852/11486/14998/16477/19164/16173/19883	162
GO:0035556	intracellular signal transduction	104	0.350993	1.34202	0.0390471	0.0390471	81	tags=38%, list=30%, signal=44%	12458/14268/16963/20305/24088/20308/12491/22042/20296/12266/22034/16176/170743/107607/257632/18186/12362/21803/12768/16193/18034/12053/11486/16182/269224/56458/19164/16173/14728/15937/19883/22035/16859/11796/56743/76088/16797/16153/16150/16149	136
GO:0001816	cytokine production	101	0.351118	1.3392	0.0312214	0.0312214	63	tags=30%, list=23%, signal=37%	21941/14268/16963/24088/16174/12491/20296/12266/22034/15978/16176/170743/107607/257632/12362/21803/209590/16178/14127/16193/16163/12053/12480/16992/16182/19164/16173/14728/19883/217410/60533	121
GO:0001817	regulation of cytokine production	96	0.351863	1.33126	0.0465211	0.0465211	63	tags=31%, list=23%, signal=37%	21941/14268/16963/24088/12491/20296/12266/22034/15978/16176/170743/107607/257632/12362/21803/209590/16178/14127/16193/16163/12053/12480/16992/16182/19164/16173/14728/19883/217410/60533	152
GO:0007165	signal transduction	184	0.324119	1.27995	0.03859	0.03859	44	tags=20%, list=16%, signal=55%	21941/20310/12458/14268/16963/20305/24088/13733/16174/20308/12491/22042/20296/12266/22034/16905/15978/16854/15945/16401/16176/170743/80876/107607/257632/18186/12362/21803/209590/12768/16178/14127/16193/18034/16163/21414/12053/20852	134
GO:0042221	response to chemical	156	0.325891	1.27342	0.0464353	0.0464353	59	tags=28%, list=22%, signal=52%	20310/12458/14268/16963/20305/24088/16174/20308/12491/22042/20296/22034/15978/16854/15945/16401/16176/170743/80876/107607/56615/257632/18186/12362/21803/209590/12768/16178/14127/16193/18034/16163/21414/20852/12515/11486/17216/20750/16182/16477/56458/19164/16173/14728	151
GO:0006955	immune response	178	-0.348512	-1.39547	0.00810626	0.00810626	54	tags=25%, list=20%, signal=60%	16364/22339/20877/15368/12479/15900/57916/12493/21926/208650/72310/17087/14960/16768/15985/13482/12771/20302/68137/72049/16641/12524/16181/20304/15002/12981/17084/24099/18566/66102/17060/12478/22364/12014/11846/12259/12902/12145/14128/15000/18985/12977/17329/12518/12475	44
GO:0002376	immune system process	210	-0.364689	-1.42099	0.00568936	0.00568936	44	tags=19%, list=16%, signal=74%	21926/208650/72310/17087/14960/16768/12703/15985/13482/12771/20302/68137/72049/16641/12524/16181/20304/15002/12981/12527/17084/16169/24099/18566/66102/17060/12478/69816/22364/12014/11846/12259/12902/12145/14128/15000/18985/12977/17329/12518/12475	32
GO:0030183	B cell differentiation	23	-0.530408	-1.53629	0.028702	0.028702	37	tags=30%, list=14%, signal=29%	15985/13482/24099/12478/12902/18985/12518	106
GO:0050853	B cell receptor signaling pathway	12	-0.654449	-1.62329	0.0236609	0.0236609	37	tags=58%, list=14%, signal=53%	17096/12043/12494/15985/17060/12478/12518	87

## Sheet: Supplementary Table 3g
Supplementary Table 3g. Details of every single WT Tregs involved in pseudotime trajectory analysis using Monocle.
Cell ID	Monocle_Size_Factor	Monocle_Genes_Expressed	Monocle_Pseudotime	Monocle_State	Monocle_X	Monocle_Y
1_75997	2.34845	97	0.460708	1	1.60569	-0.698994
1_321616	1.27206	90	0.379272	1	1.75595	-0.574507
1_35982	1.14087	77	0.361113	1	1.65367	-0.817773
1_474124	1.22505	64	1.87702	1	0.288526	-0.169467
1_127128	0.521182	64	0	1	2.08011	-0.763372
1_515094	0.888785	63	0.389471	1	1.67834	-0.710171
1_180074	0.638492	58	0.286801	1	1.72841	-0.831648
1_113053	1.16908	64	2.12987	1	0.0792077	-0.00144497
1_180170	0.50954	37	2.31879	1	-0.0472005	0.21996
1_259228	0.254322	42	0.0539494	1	1.9722	-0.861731
1_259827	2.10398	85	3.59905	2	0.148734	1.50416
1_568645	1.06654	86	3.71165	2	0.583181	1.47088
1_502918	1.02759	74	3.63051	2	0.432507	1.43829
1_191622	0.47372	57	3.76653	2	0.48607	1.56111
1_93207	0.971618	51	3.04123	2	-0.0499614	0.984161
1_737448	0.461631	36	3.49436	2	0.126232	1.40247
1_502154	1.76279	59	4.10188	3	-1.69655	-0.344435
1_352955	2.05338	57	4.35627	3	-1.9277	-0.433385
1_789617	1.68354	51	4.27655	3	-1.87726	-0.342015
1_835366	1.44668	60	3.89607	3	-1.48828	-0.326202
1_556623	1.30654	52	4.28103	3	-1.82922	-0.511452
1_234421	1.0549	41	4.27409	3	-1.83043	-0.492035
1_16759	1.03475	37	4.34255	3	-1.92033	-0.414652
1_529153	0.86774	34	4.33467	3	-1.95191	-0.28775

[truncated: 12 more sheets: Supplementray Table 3h, Supplementray Table 4a, Supplementary Table 4b, Supplementary Table 4c, Supplementary Table 4d, Supplementary Table 4e, Supplementary Table 4f, Supplementary Table 5, Supplementary Table 6a, Supplementary Table 6b, Supplementary Table 6c, Supplementary Table 6d]
